# Supplementary material for: Metagenomic analysis of the microbiome of lung adenocarcinoma with pure ground‐glass opacity
Source: Clin Transl Med. 2022 Jan 21;12(1):e698. doi: 10.1002/ctm2.698 (PMC8778636; doi:10.1002/ctm2.698)
Supplement: Supplementary file 3 — Table S1 [file CTM2-12-e698-s007.xlsx]

## Sheet: Sheet1
Clinical characteristics of the transcriptome analysis		Clinical characteristics of the proteome analysis		Clinical characteristics of the metagenomic analysis
Patients (n = 30)		Patients (n = 6)		Patients (n = 8)
NSCLC patients	30 (50.0%)	NSCLC patients	6 (50.0%)	NSCLC patients	8 (50.0%)
Non-cancer controls	30 (50.0%)	Non-cancer controls	6 (50.0%)	Non-cancer controls	8 (50.0%)
Genders (n = 30)		Genders (n = 6)		Genders (n = 8)
Male	8 (26.7%)	Male	1 (16.7%)	Male	5 (62.5%)
Female	22 (73.3%)	Female	5 (83.3%)	Female	3 (37.5%)
Age (n = 30)		Age (n = 6)		Age (n = 8)
≤ 60	25 (83.3%)	≤ 60	2 (33.3%)	≤ 60	5 (62.5%)
> 60	5 (16.7%)	> 60	4 (66.7%)	> 60	3 (37.5%)
Sampling methods (n = 30)		Sampling methods (n = 6)		Sampling methods (n = 8)
Bronchoscopy	24 (80.0%)	Bronchoscopy	0 (0.0%)	Bronchoscopy	8 (100.0%)
Lobectomy	6 (20.0%)	Lobectomy	6 (100.0%)	Lobectomy	0 (0.0%)
Smoking status (n = 30)		Smoking status (n = 6)		Smoking status (n = 8)
Smoker	10 (33.3%)	Smoker	0 (0.0%)	Smoker	5 (62.5%)
Non-smoker	20 (66.7%)	Non-smoker	6 (100%)	Non-smoker	3 (37.5%)
TNM stage (n = 30)		TNM stage (n = 6)		TNM stage (n = 8)
I–II	30 (100%)	I–II	6 (100%)	I–II	8 (100%)
III–IV	0 (0%)	III–IV	0 (0%)	III–IV	0 (0%)
pathological type		pathological type		pathological type
Adenocarcinoma in situ	6 (20.0%)	Adenocarcinoma in situ	3 (50.0%)	Adenocarcinoma in situ	8 (100.0%)
Minimally invasive adenocarcinoma	7 (23.3%)	Minimally invasive adenocarcinoma	1 (16.7%)	Minimally invasive adenocarcinoma	0 (0%)
Poorly-differentiated adenocarcinoma	4 (13.3%)	Poorly-differentiated adenocarcinoma	1 (16.7%)	Poorly-differentiated adenocarcinoma	0 (0%)
Moderately-differentiated adenocarcinoma	5 (16.7%)	Moderately-differentiated adenocarcinoma	1 (16.7%)	Moderately-differentiated adenocarcinoma	0 (0%)
Well-differentiated adenocarcinoma	8 (26.7%)	Well-differentiated adenocarcinoma	0 (0.0%)	Well-differentiated adenocarcinoma	0 (0%)
GGO type		GGO type		GGO type
Single pure GGO	20 (66.7%)	Single pure GGO	6 (100%)	Single pure GGO	8 (100.0%)
Multiple pure GGO	10 (33.3%)	Multiple pure GGO	0 (0.0%)	Multiple pure GGO	0 (0.0%)
