# Supplementary material for: Metagenomic analysis of the microbiome of lung adenocarcinoma with pure ground‐glass opacity
Source: Clin Transl Med. 2022 Jan 21;12(1):e698. doi: 10.1002/ctm2.698 (PMC8778636; doi:10.1002/ctm2.698)
Supplement: Supplementary file 4 — Table S2 [file CTM2-12-e698-s005.xlsx]

## Sheet: Sheet1
id	N8	N7	N6	N5	N4	N3	N2	N1	C8	C7	C6	C5	C4	C3	C2	C1
Otu999	-9.95777	-9.95777	-9.95777	-9.95777	-9.95777	-3.58829	-9.95777	-9.95777	-9.95777	-9.95777	-9.95777	-9.95777	-9.95777	-9.95777	-9.95777	-9.95777
Otu998	-9.95777	-9.95777	-9.95777	-9.95777	-9.95777	-9.95777	-9.95777	-9.95777	-9.95777	-9.95777	-9.95777	-9.95777	-3.51595	-9.95777	-9.95777	-9.95777
Otu997	-9.95777	-9.95777	-9.95777	-9.95777	-9.95777	-9.95777	-9.95777	-9.95777	-9.95777	-9.95777	-9.95777	-2.53152	-3.51595	-9.95777	-9.95777	-9.95777
Otu996	-3.38555	-9.95777	-9.95777	-9.95777	-9.95777	-3.00345	-9.95777	-9.95777	-9.95777	-9.95777	-9.95777	-9.95777	-9.95777	-9.95777	-9.95777	-9.95777
Otu995	-9.95777	-9.95777	-9.95777	-9.95777	-9.95777	-9.95777	-9.95777	-9.95777	-9.95777	-9.95777	-9.95777	-9.95777	-2.93109	-9.95777	-9.95777	-9.95777
Otu994	-3.38555	-9.95777	-9.95777	-9.95777	-9.95777	-9.95777	-9.95777	-9.95777	-9.95777	-9.95777	-9.95777	-9.95777	-9.95777	-9.95777	-9.95777	-9.95777
Otu993	-3.38555	-9.95777	-9.95777	-9.95777	-9.95777	-4.58766	-9.95777	-9.95777	-9.95777	-9.95777	-9.95777	-9.95777	-9.95777	-9.95777	-9.95777	-9.95777
Otu992	-3.38555	-9.95777	-9.95777	-9.95777	-9.95777	-9.95777	-9.95777	-9.95777	-9.95777	-9.95777	-9.95777	-9.95777	-9.95777	-9.95777	-9.95777	-9.95777
Otu991	-9.95777	-9.95777	-9.95777	-9.95777	-9.95777	-9.95777	-9.95777	-9.95777	-9.95777	-9.95777	-9.95777	-9.95777	-3.51595	-9.95777	-9.95777	-9.95777
Otu990	-9.95777	-9.95777	-9.95777	-9.95777	-9.95777	-3.58829	-9.95777	-9.95777	-9.95777	-9.95777	-9.95777	-9.95777	-9.95777	-9.95777	-9.95777	-9.95777
Otu99	-9.95777	-9.95777	-9.95777	-9.95777	-9.95777	-9.95777	-9.95777	1.2344	1.83176	-9.95777	-9.95777	-9.95777	-9.95777	-9.95777	-4.78387	4.01012
Otu989	-2.80067	-9.95777	-9.95777	-9.95777	-9.95777	-9.95777	-9.95777	-9.95777	-9.95777	-9.95777	-9.95777	-9.95777	-2.93109	-9.95777	-9.95777	-9.95777
Otu988	-3.38555	-9.95777	-9.95777	-9.95777	-9.95777	-9.95777	-9.95777	-9.95777	-9.95777	-9.95777	-9.95777	-9.95777	-9.95777	-9.95777	-9.95777	-9.95777
Otu987	-3.38555	-9.95777	-9.95777	-9.95777	-9.95777	-9.95777	-9.95777	-9.95777	-9.95777	-9.95777	-9.95777	-9.95777	-9.95777	-9.95777	-9.95777	-9.95777
Otu986	-9.95777	-9.95777	-9.95777	-9.95777	-9.95777	-9.95777	-9.95777	-9.95777	-9.95777	-9.95777	-9.95777	-9.95777	-9.95777	-9.95777	-9.95777	-9.95777
Otu985	-9.95777	-9.95777	-9.95777	-9.95777	-9.95777	-9.95777	-9.95777	-9.95777	-9.95777	-9.95777	-9.95777	-9.95777	-9.95777	-9.95777	-9.95777	-9.95777
Otu984	-9.95777	-9.95777	-9.95777	-9.95777	-9.95777	-9.95777	-9.95777	-9.95777	-9.95777	-9.95777	-9.95777	-2.53152	-9.95777	-9.95777	-9.95777	-9.95777
Otu983	-3.38555	-9.95777	-9.95777	-9.95777	-9.95777	-9.95777	-9.95777	-9.95777	-9.95777	-9.95777	-9.95777	-9.95777	-9.95777	-9.95777	-9.95777	-9.95777
Otu982	-9.95777	-9.95777	-9.95777	-9.95777	-9.95777	-9.95777	-9.95777	-9.95777	-9.95777	-9.95777	-9.95777	-9.95777	-9.95777	-9.95777	-9.95777	-9.95777
Otu981	-9.95777	-9.95777	-9.95777	-9.95777	-9.95777	-9.95777	-9.95777	-9.95777	-9.95777	-9.95777	-9.95777	-9.95777	-3.51595	-9.95777	-9.95777	-9.95777
Otu980	-9.95777	-9.95777	-9.95777	-9.95777	-9.95777	-2.26654	-9.95777	-9.95777	-9.95777	-9.95777	-9.95777	-9.95777	-2.93109	-9.95777	-9.95777	-9.95777
Otu98	-9.95777	-9.95777	-9.95777	0.23162	-2.97961	-9.95777	-9.95777	-9.95777	3.37875	2.22131	-9.95777	-9.95777	-9.95777	-0.350437	-9.95777	3.21784
Otu979	-2.38567	-9.95777	-9.95777	-9.95777	-9.95777	-9.95777	-9.95777	-9.95777	-9.95777	-9.95777	-9.95777	-9.95777	-9.95777	-9.95777	-9.95777	-9.95777
Otu978	-3.38555	-9.95777	-9.95777	-9.95777	-9.95777	-9.95777	-9.95777	-9.95777	-9.95777	-9.95777	-9.95777	-9.95777	-9.95777	-9.95777	-9.95777	-9.95777
Otu977	-9.95777	-9.95777	-9.95777	-9.95777	-9.95777	-9.95777	-9.95777	-9.95777	-9.95777	-9.95777	-9.95777	-3.53137	-9.95777	-9.95777	-9.95777	-9.95777
Otu976	0.00661174	-9.95777	-9.95777	-9.95777	-9.95777	0.498959	-9.95777	-9.95777	-9.95777	-9.95777	-9.95777	0.0533952	0.571322	-4.63494	-9.95777	2.08033
Otu975	-2.38567	-9.95777	-9.95777	-9.95777	-9.95777	-9.95777	-9.95777	-9.95777	-9.95777	-9.95777	-9.95777	-9.95777	-4.51538	-9.95777	-9.95777	-9.95777
Otu974	-9.95777	-9.95777	-9.95777	-9.95777	-9.95777	-3.58829	-9.95777	-9.95777	-9.95777	-9.95777	-9.95777	-9.95777	-2.51609	-9.95777	-9.95777	-9.95777
Otu973	-9.95777	-9.95777	-9.95777	-9.95777	-9.95777	-9.95777	-9.95777	-9.95777	-9.95777	-9.95777	-9.95777	-2.94652	-3.51595	-9.95777	-9.95777	-9.95777
Otu972	-9.95777	-9.95777	-9.95777	-9.95777	-9.95777	-9.95777	-9.95777	-9.95777	-9.95777	-9.95777	-9.95777	-9.95777	-9.95777	-9.95777	-9.95777	-9.95777
Otu971	-3.38555	-9.95777	-9.95777	-9.95777	-9.95777	-9.95777	-9.95777	-9.95777	-9.95777	-9.95777	-9.95777	-9.95777	-9.95777	-4.63494	-9.95777	-9.95777
Otu970	-9.95777	-9.95777	-9.95777	-9.95777	-9.95777	-4.58766	-9.95777	-9.95777	-9.95777	-9.95777	-9.95777	-9.95777	-3.51595	-9.95777	-9.95777	-9.95777
Otu97	1.44718	0.998815	-9.95777	2.48496	0.965163	1.4115	-9.95777	-9.95777	-9.95777	-9.95777	1.78752	1.82598	1.63361	-1.72893	-9.95777	0.991065
Otu969	-9.95777	-9.95777	-9.95777	-9.95777	-9.95777	-9.95777	-9.95777	-9.95777	-9.95777	-9.95777	-9.95777	-9.95777	-3.51595	-9.95777	-9.95777	-9.95777
Otu968	-9.95777	-9.95777	-9.95777	-9.95777	-9.95777	-9.95777	-9.95777	-9.95777	-9.95777	-9.95777	-9.95777	-9.95777	-3.51595	-9.95777	-9.95777	-9.95777
Otu967	-1.21577	-9.95777	-9.95777	-9.95777	-9.95777	-1.41857	-9.95777	-9.95777	-9.95777	-9.95777	-9.95777	-1.7242	-0.609247	-9.95777	-9.95777	-9.95777
Otu966	-9.95777	-9.95777	-9.95777	-9.95777	-9.95777	-9.95777	-9.95777	-9.95777	-9.95777	-9.95777	-9.95777	-9.95777	-3.51595	-9.95777	-9.95777	-9.95777
Otu965	-9.95777	-9.95777	-9.95777	-9.95777	-9.95777	-9.95777	-9.95777	-9.95777	-9.95777	-9.95777	-9.95777	-9.95777	-9.95777	-9.95777	-9.95777	-9.95777
Otu964	-9.95777	-9.95777	-9.95777	-9.95777	-9.95777	-9.95777	-9.95777	-9.95777	-9.95777	-9.95777	-9.95777	-9.95777	-3.51595	-9.95777	-9.95777	-9.95777
Otu963	-9.95777	-9.95777	-9.95777	-9.95777	-9.95777	-9.95777	-9.95777	-9.95777	-9.95777	-9.95777	-9.95777	-9.95777	-9.95777	-9.95777	-9.95777	-9.95777
Otu962	-3.38555	-9.95777	-9.95777	-9.95777	-9.95777	-9.95777	-9.95777	-9.95777	-9.95777	-9.95777	-9.95777	-9.95777	-9.95777	-9.95777	-9.95777	-9.95777
Otu961	-3.38555	-9.95777	-9.95777	-9.95777	-9.95777	-9.95777	-9.95777	-9.95777	-9.95777	-9.95777	-9.95777	-9.95777	-4.51538	-9.95777	-9.95777	-9.95777
Otu960	-0.578349	-9.95777	-9.95777	-9.95777	-9.95777	-1.41857	-9.95777	-9.95777	-9.95777	-9.95777	-9.95777	-1.36163	-1.0567	-9.95777	-9.95777	-9.95777
Otu96	3.42165	-9.95777	-9.95777	-9.95777	-9.95777	3.30631	-9.95777	-9.95777	-9.95777	-9.95777	-9.95777	3.43422	3.83259	-9.95777	-9.95777	-9.95777
Otu959	-3.38555	-9.95777	-9.95777	-9.95777	-9.95777	-9.95777	-9.95777	-9.95777	-9.95777	-9.95777	-9.95777	-9.95777	-9.95777	-9.95777	-9.95777	-9.95777
Otu958	-9.95777	-9.95777	-9.95777	-9.95777	-9.95777	-9.95777	-9.95777	-9.95777	-9.95777	-9.95777	-9.95777	-9.95777	-2.93109	-9.95777	-9.95777	-9.95777
Otu957	-9.95777	-9.95777	-9.95777	-9.95777	-9.95777	-9.95777	-9.95777	-9.95777	-9.95777	-9.95777	-9.95777	-9.95777	-9.95777	-9.95777	-9.95777	-9.95777
Otu956	-3.38555	-9.95777	-9.95777	-9.95777	-9.95777	-9.95777	-9.95777	-9.95777	-9.95777	-9.95777	-9.95777	-9.95777	-9.95777	-9.95777	-9.95777	-9.95777
Otu955	-2.80067	-9.95777	-9.95777	-9.95777	-9.95777	-9.95777	-9.95777	-9.95777	-9.95777	-9.95777	-9.95777	-9.95777	-9.95777	-9.95777	-9.95777	-9.95777
Otu954	-3.38555	-9.95777	-9.95777	-9.95777	-9.95777	-9.95777	-9.95777	-9.95777	-9.95777	-9.95777	-9.95777	-9.95777	-9.95777	-9.95777	-9.95777	-9.95777
Otu953	-2.80067	-9.95777	-9.95777	-9.95777	-9.95777	-1.58849	-9.95777	-9.95777	-9.95777	-9.95777	-9.95777	-9.95777	-2.51609	-9.95777	-9.95777	-9.95777
Otu952	-9.95777	-9.95777	-9.95777	-9.95777	-9.95777	-9.95777	-9.95777	-9.95777	-9.95777	-9.95777	-9.95777	-3.53137	-9.95777	-9.95777	-9.95777	-9.95777
Otu951	-9.95777	-9.95777	-9.95777	-9.95777	-9.95777	-9.95777	-9.95777	-9.95777	-9.95777	-9.95777	-9.95777	-9.95777	-3.51595	-9.95777	-9.95777	-9.95777
Otu950	-9.95777	-9.95777	-9.95777	-9.95777	-9.95777	-3.00345	-9.95777	-9.95777	-9.95777	-9.95777	-9.95777	-9.95777	-2.93109	-9.95777	-9.95777	-9.95777
Otu95	-9.95777	2.94575	-9.95777	2.20562	2.02929	-9.95777	-9.95777	-9.95777	3.48978	-9.95777	0.978037	-9.95777	-9.95777	-0.112278	-9.95777	1.79403
Otu949	-9.95777	-9.95777	-9.95777	-9.95777	-9.95777	-9.95777	-9.95777	-9.95777	-9.95777	-9.95777	-9.95777	-9.95777	-9.95777	-9.95777	-9.95777	-9.95777
Otu948	-2.38567	-9.95777	-9.95777	-9.95777	-9.95777	-9.95777	-9.95777	-9.95777	-9.95777	-9.95777	-9.95777	-9.95777	-9.95777	-9.95777	-9.95777	-9.95777
Otu947	-9.95777	-9.95777	-9.95777	-9.95777	-9.95777	-3.00345	-9.95777	-9.95777	-9.95777	-9.95777	-9.95777	-9.95777	-4.51538	-9.95777	-9.95777	-9.95777
Otu946	-4.38507	-9.95777	-9.95777	-9.95777	-9.95777	-3.58829	-9.95777	-9.95777	-9.95777	-9.95777	-9.95777	-9.95777	-9.95777	-9.95777	-9.95777	-9.95777
Otu945	-9.95777	-9.95777	-9.95777	-9.95777	-9.95777	-9.95777	-9.95777	-9.95777	-9.95777	-9.95777	-9.95777	-9.95777	-9.95777	-9.95777	-9.95777	-9.95777
Otu944	-9.95777	-9.95777	-9.95777	-9.95777	-9.95777	-9.95777	-9.95777	-9.95777	-9.95777	-9.95777	-9.95777	-9.95777	-9.95777	-9.95777	-9.95777	-9.95777
Otu943	-9.95777	-9.95777	-9.95777	-9.95777	-9.95777	-9.95777	-9.95777	-9.95777	-9.95777	-9.95777	-9.95777	-2.94652	-3.51595	-9.95777	-9.95777	-9.95777
Otu942	-2.38567	-9.95777	-9.95777	-9.95777	-9.95777	-2.58845	-9.95777	-9.95777	-9.95777	-9.95777	-9.95777	-9.95777	-9.95777	-9.95777	-9.95777	-9.95777
Otu941	-4.38507	-9.95777	-9.95777	-9.95777	-9.95777	-3.58829	-9.95777	-9.95777	-9.95777	-9.95777	-9.95777	-9.95777	-9.95777	-9.95777	-9.95777	-9.95777
Otu940	-3.38555	-9.95777	-9.95777	-9.95777	-9.95777	-9.95777	-9.95777	-9.95777	-9.95777	-9.95777	-9.95777	-9.95777	-9.95777	-9.95777	-9.95777	-9.95777
Otu94	-9.95777	0.882001	-9.95777	0.306908	0.888201	-9.95777	-9.95777	-9.95777	-9.95777	-9.95777	-0.53441	-9.95777	-9.95777	2.27705	-9.95777	-9.95777
Otu939	-4.38507	-9.95777	-9.95777	-9.95777	-9.95777	-2.26654	-9.95777	-9.95777	-9.95777	-9.95777	-9.95777	-1.07213	-9.95777	-9.95777	-9.95777	-9.95777
Otu938	-9.95777	-9.95777	-9.95777	-9.95777	-9.95777	-9.95777	-9.95777	-9.95777	-9.95777	-9.95777	-9.95777	-9.95777	-2.93109	-9.95777	-9.95777	-9.95777
Otu937	-9.95777	-9.95777	-9.95777	-9.95777	-9.95777	-9.95777	-9.95777	-9.95777	-9.95777	-9.95777	-9.95777	-9.95777	-3.51595	-9.95777	-9.95777	-9.95777
Otu936	-3.38555	-9.95777	-9.95777	-9.95777	-9.95777	-9.95777	-9.95777	-9.95777	-9.95777	-9.95777	-9.95777	-9.95777	-3.51595	-9.95777	-9.95777	-9.95777
Otu935	-9.95777	-9.95777	-9.95777	-9.95777	-9.95777	-3.58829	-9.95777	-9.95777	-9.95777	-9.95777	-9.95777	-9.95777	-9.95777	-9.95777	-9.95777	-9.95777
Otu934	-9.95777	-9.95777	-9.95777	-9.95777	-9.95777	-9.95777	-9.95777	-9.95777	-9.95777	-9.95777	-9.95777	-9.95777	-9.95777	-9.95777	-9.95777	-9.95777
Otu933	-9.95777	-9.95777	-9.95777	-9.95777	-9.95777	-9.95777	-9.95777	-9.95777	-9.95777	-9.95777	-9.95777	-9.95777	-2.93109	-9.95777	-9.95777	-9.95777
Otu932	-3.38555	-9.95777	-9.95777	-9.95777	-9.95777	-9.95777	-9.95777	-9.95777	-9.95777	-9.95777	-9.95777	-9.95777	-9.95777	-9.95777	-9.95777	-9.95777
Otu931	-3.38555	-9.95777	-9.95777	-9.95777	-9.95777	-9.95777	-9.95777	-9.95777	-9.95777	-9.95777	-9.95777	-9.95777	-4.51538	-9.95777	-9.95777	-9.95777
Otu930	-0.478814	-9.95777	-9.95777	-9.95777	-9.95777	-0.588501	-9.95777	-9.95777	-9.95777	-9.95777	-9.95777	-0.831124	-0.123822	-9.95777	-9.95777	-9.95777
Otu93	-9.95777	0.179388	-9.95777	1.23162	1.55636	-9.95777	-9.95777	-9.95777	-9.95777	-9.95777	2.33813	-9.95777	-9.95777	2.0646	-9.95777	-9.95777
Otu929	-9.95777	-9.95777	-9.95777	-9.95777	-9.95777	-9.95777	-9.95777	-9.95777	-9.95777	-9.95777	-9.95777	-9.95777	-3.51595	-9.95777	-9.95777	-9.95777
Otu928	-9.95777	-9.95777	-9.95777	-9.95777	-9.95777	-9.95777	-9.95777	-9.95777	-9.95777	-9.95777	-9.95777	-9.95777	-2.93109	-9.95777	-9.95777	-9.95777
Otu927	-9.95777	-9.95777	-9.95777	-9.95777	-9.95777	-9.95777	-9.95777	-9.95777	-9.95777	-9.95777	-9.95777	-9.95777	-3.51595	-9.95777	-9.95777	-9.95777
Otu926	-4.38507	-9.95777	-9.95777	-9.95777	-9.95777	-9.95777	-9.95777	-9.95777	-9.95777	-9.95777	-9.95777	-9.95777	-4.51538	-9.95777	-9.95777	-9.95777
Otu925	-2.38567	-9.95777	-9.95777	-9.95777	-9.95777	-9.95777	-9.95777	-9.95777	-9.95777	-9.95777	-9.95777	-9.95777	-9.95777	-9.95777	-9.95777	-9.95777
Otu924	-9.95777	-9.95777	-9.95777	-0.0521724	-0.97969	-3.58829	-9.95777	-9.95777	-9.95777	-9.95777	-9.95777	-9.95777	-9.95777	-9.95777	-9.95777	-9.95777
Otu923	-9.95777	-9.95777	-9.95777	-9.95777	-9.95777	-9.95777	-9.95777	-9.95777	-9.95777	-9.95777	-9.95777	-9.95777	-9.95777	-9.95777	-9.95777	-9.95777
Otu922	-4.38507	-9.95777	-9.95777	-9.95777	-9.95777	-9.95777	-9.95777	-9.95777	-9.95777	-9.95777	-9.95777	-9.95777	-9.95777	-9.95777	-9.95777	-9.95777
Otu921	-3.38555	-9.95777	-9.95777	-9.95777	-9.95777	-9.95777	-9.95777	-9.95777	-9.95777	-9.95777	-9.95777	-9.95777	-3.51595	-9.95777	-9.95777	-9.95777
Otu920	-9.95777	-9.95777	-9.95777	-9.95777	-9.95777	-9.95777	-9.95777	-9.95777	-9.95777	-9.95777	-9.95777	-9.95777	-3.51595	-9.95777	-9.95777	-9.95777
Otu92	-9.95777	0.0305245	-9.95777	-9.95777	-3.71641	-9.95777	-9.95777	-9.95777	-9.95777	3.01862	2.30886	-9.95777	-9.95777	-1.3139	-9.95777	-9.95777
Otu919	-9.95777	-9.95777	-9.95777	-9.95777	-9.95777	-9.95777	-9.95777	-9.95777	-9.95777	-9.95777	-9.95777	-9.95777	-9.95777	-9.95777	-9.95777	-9.95777
Otu918	-9.95777	-9.95777	-9.95777	-9.95777	-9.95777	-9.95777	-9.95777	-9.95777	-9.95777	-9.95777	-9.95777	-9.95777	-9.95777	-9.95777	-9.95777	-9.95777
Otu917	-9.95777	-9.95777	-9.95777	-9.95777	-9.95777	-2.58845	-9.95777	-9.95777	-9.95777	-9.95777	-9.95777	-9.95777	-9.95777	-9.95777	-9.95777	-9.95777
Otu916	-9.95777	-9.95777	-9.95777	-9.95777	-9.95777	-3.58829	-9.95777	-9.95777	-9.95777	-9.95777	-9.95777	-9.95777	-9.95777	-9.95777	-9.95777	-9.95777
Otu915	-9.95777	-4.4923	-9.95777	-9.95777	-9.95777	-9.95777	-9.95777	-9.95777	-9.95777	-9.95777	-9.95777	-9.95777	-9.95777	-9.95777	-9.95777	-9.95777
Otu914	-9.95777	-9.95777	-9.95777	-9.95777	-9.95777	-9.95777	-9.95777	-9.95777	-9.95777	-9.95777	-9.95777	-9.95777	-3.51595	-9.95777	-9.95777	-9.95777
Otu913	-3.38555	-9.95777	-9.95777	-9.95777	-9.95777	-9.95777	-9.95777	-9.95777	-9.95777	-9.95777	-9.95777	-9.95777	-3.51595	-9.95777	-9.95777	-9.95777
Otu912	-4.38507	-9.95777	-9.95777	-9.95777	-9.95777	-3.58829	-9.95777	-9.95777	-9.95777	-9.95777	-9.95777	-9.95777	-9.95777	-9.95777	-9.95777	-9.95777
Otu911	-2.80067	-9.95777	-9.95777	-9.95777	-9.95777	-9.95777	-9.95777	-9.95777	-9.95777	-9.95777	-9.95777	-9.95777	-9.95777	-9.95777	-9.95777	-9.95777
Otu910	-9.95777	-9.95777	-9.95777	-9.95777	-9.95777	-9.95777	-9.95777	-9.95777	-9.95777	-9.95777	-9.95777	-9.95777	-9.95777	-9.95777	-9.95777	-9.95777
Otu91	-9.95777	0.121672	-9.95777	-9.95777	-9.95777	-9.95777	-9.95777	-9.95777	-9.95777	3.45367	-9.95777	-9.95777	-9.95777	-9.95777	-9.95777	-9.95777
Otu909	-4.38507	-9.95777	-9.95777	-9.95777	-9.95777	-9.95777	-9.95777	-9.95777	-9.95777	-9.95777	-9.95777	-9.95777	-3.51595	-9.95777	-9.95777	-9.95777
Otu908	-9.95777	-9.95777	-9.95777	-9.95777	-9.95777	-9.95777	-9.95777	-9.95777	-9.95777	-9.95777	-9.95777	-9.95777	-9.95777	-9.95777	-9.95777	-9.95777
Otu907	-9.95777	-9.95777	-9.95777	-9.95777	-9.95777	-9.95777	-9.95777	-9.95777	-9.95777	-9.95777	-9.95777	-9.95777	-9.95777	-9.95777	-9.95777	-9.95777
Otu906	-9.95777	-9.95777	-9.95777	-9.95777	-9.95777	-9.95777	-9.95777	-9.95777	-9.95777	-9.95777	-9.95777	-9.95777	-3.51595	-9.95777	-9.95777	-9.95777
Otu905	-9.95777	-9.95777	-9.95777	-9.95777	-9.95777	-9.95777	-9.95777	-9.95777	-9.95777	-9.95777	-9.95777	-3.53137	-9.95777	-9.95777	-9.95777	-9.95777
Otu904	-9.95777	-9.95777	-9.95777	-9.95777	-9.95777	-9.95777	-9.95777	-9.95777	-9.95777	-9.95777	-9.95777	-9.95777	-3.51595	-9.95777	-9.95777	-9.95777
Otu903	-9.95777	-9.95777	-9.95777	-9.95777	-9.95777	-9.95777	-9.95777	-9.95777	-9.95777	-9.95777	-9.95777	-9.95777	-2.51609	-9.95777	-9.95777	-9.95777
Otu902	-9.95777	-9.95777	-9.95777	-9.95777	-9.95777	-4.58766	-9.95777	-9.95777	-9.95777	-9.95777	-9.95777	-9.95777	-9.95777	-9.95777	-9.95777	-9.95777
Otu901	-9.95777	-9.95777	-9.95777	-9.95777	-9.95777	-9.95777	-9.95777	-9.95777	-9.95777	-9.95777	-9.95777	-9.95777	-2.93109	-9.95777	-9.95777	-9.95777
Otu900	-2.80067	-9.95777	-9.95777	-9.95777	-9.95777	-9.95777	-9.95777	-9.95777	-9.95777	-9.95777	-9.95777	-9.95777	-9.95777	-9.95777	-9.95777	-9.95777
Otu90	-9.95777	2.12167	-9.95777	0.883696	2.92719	-9.95777	-9.95777	-9.95777	-9.95777	-9.95777	-4.62099	-9.95777	-9.95777	2.82768	-9.95777	-9.95777
Otu9	6.67364	-9.95777	1.9615	-9.95777	-9.95777	6.81291	-9.95777	-5.37779	-9.95777	-9.95777	0.236106	6.69725	6.78878	0.222141	-9.95777	-9.95777
Otu899	-9.95777	-9.95777	-9.95777	-9.95777	-9.95777	-9.95777	-9.95777	-9.95777	-9.95777	-9.95777	-9.95777	-9.95777	-9.95777	-9.95777	-9.95777	-9.95777
Otu898	-2.80067	-9.95777	-9.95777	-9.95777	-9.95777	-3.58829	-9.95777	-9.95777	-9.95777	-9.95777	-9.95777	-4.53079	-4.51538	-9.95777	-9.95777	-9.95777
Otu897	-3.38555	-9.95777	-9.95777	-9.95777	-9.95777	-9.95777	-9.95777	-9.95777	-9.95777	-9.95777	-9.95777	-9.95777	-9.95777	-9.95777	-9.95777	-9.95777
Otu896	-9.95777	-9.95777	-9.95777	-9.95777	-9.95777	-9.95777	-9.95777	-9.95777	-9.95777	-9.95777	-9.95777	-9.95777	-9.95777	-9.95777	-9.95777	-9.95777
Otu895	-9.95777	-9.95777	-9.95777	-9.95777	-9.95777	-9.95777	-9.95777	-9.95777	-9.95777	-9.95777	-9.95777	-9.95777	-3.51595	-9.95777	-9.95777	-9.95777
Otu894	-9.95777	-9.95777	-9.95777	-9.95777	-9.95777	-3.58829	-9.95777	-9.95777	-9.95777	-9.95777	-9.95777	-9.95777	-9.95777	-9.95777	-9.95777	-9.95777
Otu893	-9.95777	-9.95777	-9.95777	-9.95777	-9.95777	-9.95777	-9.95777	-9.95777	-9.95777	-9.95777	-9.95777	-9.95777	-2.93109	-9.95777	-9.95777	-9.95777
Otu892	-9.95777	-9.95777	-9.95777	-9.95777	-9.95777	-9.95777	-9.95777	-9.95777	-9.95777	-9.95777	-9.95777	-9.95777	-2.93109	-9.95777	-9.95777	-9.95777
Otu891	-9.95777	-9.95777	-9.95777	-9.95777	-9.95777	-9.95777	-9.95777	-9.95777	-9.95777	-9.95777	-9.95777	-9.95777	-3.51595	-9.95777	-9.95777	-9.95777
Otu890	-4.38507	-9.95777	-9.95777	-9.95777	-9.95777	-9.95777	-9.95777	-9.95777	-9.95777	-9.95777	-9.95777	-9.95777	-3.51595	-9.95777	-9.95777	-9.95777
Otu89	-9.95777	0.0615514	-9.95777	-9.95777	0.965163	-9.95777	-9.95777	-9.95777	-9.95777	-9.95777	1.29699	-9.95777	-9.95777	2.31835	-9.95777	-9.95777
Otu889	-3.38555	-9.95777	-9.95777	-9.95777	-9.95777	-9.95777	-9.95777	-9.95777	-9.95777	-9.95777	-9.95777	-9.95777	-9.95777	-9.95777	-9.95777	-9.95777
Otu888	-9.95777	-9.95777	-9.95777	-9.95777	-9.95777	-3.00345	-9.95777	-9.95777	-9.95777	-9.95777	-9.95777	-9.95777	-9.95777	-9.95777	-9.95777	-9.95777
Otu887	-3.38555	-9.95777	-9.95777	-9.95777	-9.95777	-3.00345	-9.95777	-9.95777	-9.95777	-9.95777	-9.95777	-3.53137	-2.51609	-9.95777	-9.95777	-9.95777
Otu886	-2.80067	-9.95777	-9.95777	-9.95777	-9.95777	-9.95777	-9.95777	-9.95777	-9.95777	-9.95777	-9.95777	-9.95777	-9.95777	-9.95777	-9.95777	-9.95777
Otu885	-3.38555	-9.95777	-9.95777	-9.95777	-9.95777	-9.95777	-9.95777	-9.95777	-9.95777	-9.95777	-9.95777	-9.95777	-9.95777	-9.95777	-9.95777	-9.95777
Otu884	-9.95777	-9.95777	-9.95777	-9.95777	-9.95777	-9.95777	-9.95777	-9.95777	-9.95777	-9.95777	-9.95777	-9.95777	-3.51595	-9.95777	-9.95777	-9.95777
Otu883	-9.95777	-9.95777	-9.95777	-9.95777	-9.95777	-9.95777	-9.95777	-9.95777	-9.95777	-9.95777	-9.95777	-9.95777	-2.93109	-9.95777	-9.95777	-9.95777
Otu882	-2.38567	-9.95777	-9.95777	-9.95777	-9.95777	-9.95777	-9.95777	-9.95777	-9.95777	-9.95777	-9.95777	-9.95777	-9.95777	-9.95777	-9.95777	-9.95777
Otu881	-9.95777	-9.95777	-9.95777	-9.95777	-9.95777	-9.95777	-9.95777	-9.95777	-9.95777	-9.95777	-9.95777	-9.95777	-2.51609	-9.95777	-9.95777	-9.95777
Otu880	-3.38555	-9.95777	-9.95777	-9.95777	-9.95777	-9.95777	-9.95777	-9.95777	-9.95777	-9.95777	-9.95777	-4.53079	-9.95777	-9.95777	-9.95777	-9.95777
Otu88	4.49999	-9.95777	-9.95777	-9.95777	-9.95777	4.30934	-9.95777	-9.95777	-9.95777	-9.95777	-9.95777	4.47686	4.47538	-9.95777	-9.95777	-9.95777
Otu879	3.29377	-9.95777	-9.95777	-9.95777	-9.95777	3.54592	-9.95777	-9.95777	-9.95777	-9.95777	-9.95777	3.73053	3.4205	-9.95777	-9.95777	-9.95777
Otu878	-9.95777	-9.95777	-9.95777	-9.95777	-9.95777	-9.95777	-9.95777	-9.95777	-9.95777	-9.95777	-9.95777	-9.95777	-9.95777	-9.95777	-9.95777	-9.95777
Otu877	-4.38507	-9.95777	-9.95777	-9.95777	-9.95777	-9.95777	-9.95777	-9.95777	-9.95777	-9.95777	-9.95777	-9.95777	-3.51595	-9.95777	-9.95777	-9.95777
Otu876	-9.95777	-9.95777	-9.95777	-9.95777	-9.95777	-9.95777	-9.95777	-9.95777	-9.95777	-9.95777	-9.95777	-9.95777	-3.51595	-9.95777	-9.95777	-9.95777
Otu875	-3.38555	-9.95777	-9.95777	-9.95777	-9.95777	-9.95777	-9.95777	-9.95777	-9.95777	-9.95777	-9.95777	-9.95777	-9.95777	-9.95777	-9.95777	-9.95777
Otu874	-9.95777	-9.95777	-9.95777	-9.95777	-9.95777	-9.95777	-9.95777	-9.95777	-9.95777	-9.95777	-9.95777	-9.95777	-3.51595	-9.95777	-9.95777	-9.95777
Otu873	-9.95777	-9.95777	-9.95777	-9.95777	-9.95777	-9.95777	-9.95777	-9.95777	-9.95777	-9.95777	-9.95777	-9.95777	-3.51595	-9.95777	-9.95777	-9.95777
Otu872	-9.95777	-9.95777	-9.95777	-9.95777	-9.95777	-9.95777	-9.95777	-9.95777	-9.95777	-9.95777	-9.95777	-9.95777	-9.95777	-9.95777	-9.95777	-9.95777
Otu871	-3.38555	-9.95777	-9.95777	-9.95777	-9.95777	-3.58829	-9.95777	-9.95777	-9.95777	-9.95777	-9.95777	-9.95777	-2.93109	-9.95777	-9.95777	-9.95777
Otu870	-9.95777	-9.95777	-9.95777	-9.95777	-9.95777	-9.95777	-9.95777	-9.95777	-9.95777	-9.95777	-9.95777	-9.95777	-3.51595	-9.95777	-9.95777	-9.95777
Otu87	-0.0637774	0.966393	-9.95777	2.46318	2.84812	-0.588501	-9.95777	-9.95777	-9.95777	-9.95777	0.465588	-0.531566	-0.609247	1.93401	-9.95777	-9.95777
Otu869	-9.95777	-9.95777	-9.95777	-9.95777	-9.95777	-3.00345	-9.95777	-9.95777	-9.95777	-9.95777	-9.95777	-9.95777	-2.93109	-9.95777	-9.95777	-9.95777
Otu868	-9.95777	-9.95777	-9.95777	-9.95777	-9.95777	-3.58829	-9.95777	-9.95777	-9.95777	-9.95777	-9.95777	-9.95777	-9.95777	-9.95777	-9.95777	-9.95777
Otu867	-9.95777	-9.95777	-9.95777	-9.95777	-9.95777	-9.95777	-9.95777	-9.95777	-9.95777	-9.95777	-9.95777	-9.95777	-2.93109	-9.95777	-9.95777	-9.95777
Otu866	-3.38555	-9.95777	-9.95777	-9.95777	-9.95777	-9.95777	-9.95777	-9.95777	-9.95777	-9.95777	-9.95777	-9.95777	-9.95777	-9.95777	-9.95777	-9.95777
Otu865	-2.80067	-9.95777	-9.95777	-9.95777	-9.95777	-2.58845	-9.95777	-9.95777	-9.95777	-9.95777	-9.95777	-9.95777	-9.95777	-9.95777	-9.95777	-9.95777
Otu864	-1.3857	-9.95777	-9.95777	-9.95777	-9.95777	-2.00352	-9.95777	-9.95777	-9.95777	-9.95777	-9.95777	-4.53079	-1.93116	-9.95777	-9.95777	-9.95777
Otu863	-2.80067	-9.95777	-9.95777	-9.95777	-9.95777	-9.95777	-9.95777	-9.95777	-9.95777	-9.95777	-9.95777	-9.95777	-9.95777	-9.95777	-9.95777	-9.95777
Otu862	-9.95777	-9.95777	-9.95777	-9.95777	-9.95777	-3.00345	-9.95777	-9.95777	-9.95777	-9.95777	-9.95777	-9.95777	-3.51595	-9.95777	-9.95777	-9.95777
Otu861	-9.95777	-9.95777	-9.95777	-9.95777	-9.95777	-9.95777	-9.95777	-9.95777	-9.95777	-9.95777	-9.95777	-1.7242	-9.95777	-9.95777	-9.95777	-9.95777
Otu860	-2.80067	-9.95777	-9.95777	-9.95777	-9.95777	-9.95777	-9.95777	-9.95777	-9.95777	-9.95777	-9.95777	-9.95777	-9.95777	-9.95777	-9.95777	-9.95777
Otu86	-9.95777	-9.95777	-9.95777	-9.95777	-9.95777	-9.95777	-9.95777	2.61404	-9.95777	-9.95777	-9.95777	-9.95777	-9.95777	-9.95777	-9.95777	-9.95777
Otu859	-9.95777	-9.95777	-9.95777	-9.95777	-9.95777	-9.95777	-9.95777	-9.95777	-9.95777	-9.95777	-9.95777	-9.95777	-2.51609	-9.95777	-9.95777	-9.95777
Otu858	-9.95777	-9.95777	-9.95777	-9.95777	-9.95777	-9.95777	-9.95777	-9.95777	-9.95777	-9.95777	-9.95777	-9.95777	-2.93109	-9.95777	-9.95777	-9.95777
Otu857	-9.95777	-9.95777	-9.95777	-9.95777	-9.95777	-9.95777	-9.95777	-9.95777	-9.95777	-9.95777	-9.95777	-9.95777	-9.95777	-9.95777	-9.95777	-9.95777
Otu856	-3.38555	-9.95777	-9.95777	-9.95777	-9.95777	-3.58829	-9.95777	-9.95777	-9.95777	-9.95777	-9.95777	-9.95777	-3.51595	-9.95777	-9.95777	-9.95777
Otu855	-9.95777	-9.95777	-9.95777	-9.95777	-9.95777	-9.95777	-9.95777	-9.95777	-9.95777	-9.95777	-9.95777	-9.95777	-2.93109	-9.95777	-9.95777	-9.95777
Otu854	-9.95777	-9.95777	-9.95777	-9.95777	-9.95777	-9.95777	-9.95777	-9.95777	-9.95777	-9.95777	-9.95777	-9.95777	-2.19418	-9.95777	-9.95777	-9.95777
Otu853	-9.95777	-9.95777	-9.95777	-9.95777	-9.95777	-9.95777	-9.95777	-9.95777	-9.95777	-9.95777	-9.95777	-9.95777	-2.51609	-9.95777	-9.95777	-9.95777
Otu852	-9.95777	-9.95777	-9.95777	-9.95777	-9.95777	-9.95777	-9.95777	-9.95777	-9.95777	-9.95777	-9.95777	-9.95777	-2.93109	-9.95777	-9.95777	-9.95777
Otu851	-3.38555	-9.95777	-9.95777	-9.95777	-9.95777	-9.95777	-9.95777	-9.95777	-9.95777	-9.95777	-9.95777	-2.94652	-9.95777	-9.95777	-9.95777	-9.95777
Otu850	2.68038	-9.95777	-9.95777	-9.95777	-9.95777	2.43386	-9.95777	-9.95777	-9.95777	-9.95777	-9.95777	2.56646	2.90171	-9.95777	-9.95777	-9.95777
Otu85	-9.95777	-9.95777	-9.95777	2.31908	1.65257	-9.95777	-9.95777	-9.95777	-4.43435	-9.95777	3.00748	-9.95777	-9.95777	-0.387911	-9.95777	-9.95777
Otu849	-2.06375	-9.95777	-9.95777	-9.95777	-9.95777	-9.95777	-9.95777	-9.95777	-9.95777	-9.95777	-9.95777	-9.95777	-1.34621	-9.95777	-9.95777	-9.95777
Otu848	-9.95777	-9.95777	-9.95777	-9.95777	-9.95777	-9.95777	-9.95777	-9.95777	-9.95777	-9.95777	-9.95777	-9.95777	-9.95777	-9.95777	-9.95777	-9.95777
Otu847	-9.95777	-9.95777	-9.95777	-9.95777	-9.95777	-4.58766	-9.95777	-9.95777	-9.95777	-9.95777	-9.95777	-2.94652	-9.95777	-9.95777	-9.95777	-9.95777
Otu846	-2.06375	-9.95777	-9.95777	-9.95777	-9.95777	-2.00352	-9.95777	-9.95777	-9.95777	-9.95777	-9.95777	-9.95777	-4.51538	-9.95777	-9.95777	-9.95777
Otu845	-1.57834	-9.95777	-9.95777	-9.95777	-9.95777	-4.58766	-9.95777	-9.95777	-9.95777	-9.95777	-9.95777	-9.95777	-1.19421	-9.95777	-9.95777	-9.95777
Otu844	-2.80067	-9.95777	-9.95777	-9.95777	-9.95777	-9.95777	-9.95777	-9.95777	-9.95777	-9.95777	-9.95777	-9.95777	-9.95777	-9.95777	-9.95777	-9.95777
Otu843	-2.80067	-9.95777	-9.95777	-9.95777	-9.95777	-9.95777	-9.95777	-9.95777	-9.95777	-9.95777	-9.95777	-9.95777	-2.93109	-9.95777	-9.95777	-9.95777
Otu842	-4.38507	-9.95777	-9.95777	-9.95777	-9.95777	-3.00345	-9.95777	-9.95777	-9.95777	-9.95777	-9.95777	-9.95777	-9.95777	-9.95777	-9.95777	-9.95777
Otu841	-3.38555	-9.95777	-9.95777	-9.95777	-9.95777	-9.95777	-9.95777	-9.95777	-9.95777	-9.95777	-9.95777	-9.95777	-9.95777	-9.95777	-9.95777	-9.95777
Otu840	-9.95777	-9.95777	-9.95777	-9.95777	-9.95777	-9.95777	-9.95777	-9.95777	-9.95777	-9.95777	-9.95777	-9.95777	-2.93109	-9.95777	-9.95777	-9.95777
Otu84	-2.38567	3.4288	0.192829	2.30691	1.58102	-2.58845	-9.95777	-9.95777	3.43534	3.6009	1.94798	0.326413	-0.268212	1.82359	-9.95777	3.40802
Otu839	-3.38555	-9.95777	-9.95777	-9.95777	-9.95777	-9.95777	-9.95777	-9.95777	-9.95777	-9.95777	-9.95777	-9.95777	-2.93109	-9.95777	-9.95777	-9.95777
Otu838	-9.95777	-9.95777	-9.95777	-9.95777	-9.95777	-9.95777	-9.95777	-9.95777	-9.95777	-9.95777	-9.95777	-1.7242	-9.95777	-9.95777	-9.95777	-9.95777
Otu837	-4.38507	-9.95777	-9.95777	-9.95777	-9.95777	-9.95777	-9.95777	-9.95777	-9.95777	-9.95777	-9.95777	-2.94652	-3.51595	-9.95777	-9.95777	-9.95777
Otu836	-9.95777	-9.95777	-9.95777	-9.95777	-9.95777	-9.95777	-9.95777	-9.95777	-9.95777	-9.95777	-9.95777	-9.95777	-2.51609	-9.95777	-9.95777	-9.95777
Otu835	-9.95777	-9.95777	-9.95777	-9.95777	-9.95777	-9.95777	-9.95777	-9.95777	-9.95777	-9.95777	-9.95777	-9.95777	-2.93109	-9.95777	-9.95777	-9.95777
Otu834	-9.95777	-9.95777	-9.95777	-9.95777	-9.95777	-3.00345	-9.95777	-9.95777	-9.95777	-9.95777	-9.95777	-9.95777	-9.95777	-9.95777	-9.95777	-9.95777
Otu833	-2.06375	-9.95777	-9.95777	-9.95777	-9.95777	-9.95777	-9.95777	-9.95777	-9.95777	-9.95777	-9.95777	-9.95777	-4.51538	-9.95777	-9.95777	-9.95777
Otu832	-9.95777	-9.95777	-9.95777	-9.95777	-9.95777	-2.58845	-9.95777	-9.95777	-9.95777	-9.95777	-9.95777	-9.95777	-9.95777	-9.95777	-9.95777	-9.95777
Otu831	-9.95777	-9.95777	-9.95777	-9.95777	-9.95777	-3.00345	-9.95777	-9.95777	-9.95777	-9.95777	-9.95777	-9.95777	-9.95777	-9.95777	-9.95777	-9.95777
Otu830	-9.95777	-9.95777	-9.95777	-9.95777	-9.95777	-2.58845	-9.95777	-9.95777	-9.95777	-9.95777	-9.95777	-9.95777	-9.95777	-9.95777	-9.95777	-9.95777
Otu83	-9.95777	2.882	-9.95777	-9.95777	3.19822	-9.95777	-9.95777	-9.95777	1.63106	2.02666	-3.03682	-9.95777	-9.95777	2.73048	0.858882	-9.95777
Otu829	-9.95777	-9.95777	-9.95777	-9.95777	-9.95777	-9.95777	-9.95777	-9.95777	-9.95777	-9.95777	-9.95777	-9.95777	-9.95777	-9.95777	-9.95777	-9.95777
Otu828	-9.95777	-9.95777	-9.95777	-9.95777	-9.95777	-3.00345	-9.95777	-9.95777	-9.95777	-9.95777	-9.95777	-9.95777	-9.95777	-9.95777	-9.95777	-9.95777
Otu827	-9.95777	-9.95777	-9.95777	-9.95777	-9.95777	-9.95777	-9.95777	-9.95777	-9.95777	-9.95777	-9.95777	-9.95777	-9.95777	-9.95777	-3.19989	-9.95777
Otu826	-9.95777	-9.95777	-9.95777	-9.95777	-9.95777	-3.00345	-9.95777	-9.95777	-9.95777	-9.95777	-9.95777	-9.95777	-9.95777	-9.95777	-9.95777	-9.95777
Otu825	-9.95777	-9.95777	-9.95777	-9.95777	-9.95777	-9.95777	-9.95777	-9.95777	-9.95777	-9.95777	-9.95777	-2.94652	-2.19418	-9.95777	-9.95777	-9.95777
Otu824	-2.38567	-9.95777	-9.95777	-9.95777	-9.95777	-9.95777	-9.95777	-9.95777	-9.95777	-9.95777	-9.95777	-9.95777	-9.95777	-9.95777	-9.95777	-9.95777
Otu823	-9.95777	-9.95777	-9.95777	-9.95777	-9.95777	-9.95777	-9.95777	-9.95777	-9.95777	-9.95777	-9.95777	-9.95777	-2.93109	-9.95777	-9.95777	-9.95777
Otu822	-2.80067	-9.95777	-9.95777	-9.95777	-9.95777	-9.95777	-9.95777	-9.95777	-9.95777	-9.95777	-9.95777	-9.95777	-9.95777	-9.95777	-9.95777	-9.95777
Otu821	-9.95777	-9.95777	-9.95777	-9.95777	-9.95777	-9.95777	-9.95777	-9.95777	-9.95777	-9.95777	-9.95777	-9.95777	-9.95777	-9.95777	-9.95777	-9.95777
Otu820	-2.38567	-9.95777	-9.95777	-9.95777	-9.95777	-9.95777	-9.95777	-9.95777	-9.95777	-9.95777	-9.95777	-9.95777	-2.93109	-9.95777	-9.95777	-9.95777
Otu82	-9.95777	-9.95777	-9.95777	-9.95777	-9.95777	-9.95777	-9.95777	3.23071	-9.95777	-9.95777	-9.95777	-2.20961	-1.51613	-9.95777	-9.95777	-9.95777
Otu819	-1.57834	-9.95777	-9.95777	-9.95777	-9.95777	-9.95777	-9.95777	-9.95777	-9.95777	-9.95777	-9.95777	-9.95777	-2.19418	-9.95777	-9.95777	-9.95777
Otu818	-2.80067	-9.95777	-9.95777	-9.95777	-9.95777	-9.95777	-9.95777	-9.95777	-9.95777	-9.95777	-9.95777	-9.95777	-4.51538	-9.95777	-9.95777	-9.95777
Otu817	-9.95777	-9.95777	-9.95777	-9.95777	-9.95777	-3.00345	-9.95777	-9.95777	-9.95777	-9.95777	-9.95777	-9.95777	-9.95777	-9.95777	-9.95777	-9.95777
Otu816	-9.95777	-9.95777	-9.95777	-9.95777	-9.95777	-9.95777	-9.95777	-9.95777	-9.95777	-9.95777	-9.95777	-9.95777	-2.51609	-9.95777	-9.95777	-9.95777
Otu815	-9.95777	-9.95777	-9.95777	-9.95777	-9.95777	-2.58845	-9.95777	-9.95777	-9.95777	-9.95777	-9.95777	-9.95777	-9.95777	-9.95777	-9.95777	-9.95777
Otu814	-9.95777	-9.95777	-9.95777	-9.95777	-9.95777	-9.95777	-9.95777	-9.95777	-9.95777	-9.95777	-9.95777	-9.95777	-9.95777	-9.95777	-9.95777	-9.95777
Otu813	-9.95777	-9.95777	-9.95777	-9.95777	-9.95777	-9.95777	-9.95777	-9.95777	-9.95777	-9.95777	-9.95777	-9.95777	-9.95777	-9.95777	-9.95777	-9.95777
Otu812	-9.95777	-9.95777	-9.95777	-9.95777	-9.95777	-3.00345	-9.95777	-9.95777	-9.95777	-9.95777	-9.95777	-9.95777	-9.95777	-9.95777	-9.95777	-9.95777
Otu811	-2.80067	-9.95777	-9.95777	-9.95777	-9.95777	-9.95777	-9.95777	-9.95777	-9.95777	-9.95777	-9.95777	-9.95777	-9.95777	-9.95777	-9.95777	-9.95777
Otu810	-2.80067	-9.95777	-9.95777	-9.95777	-9.95777	-9.95777	-9.95777	-9.95777	-9.95777	-9.95777	-9.95777	-9.95777	-9.95777	-9.95777	-9.95777	-9.95777
Otu81	-9.95777	1.75489	-9.95777	2.55355	1.19023	-9.95777	-9.95777	-9.95777	3.27233	3.67436	2.12632	-9.95777	-9.95777	2.38653	-9.95777	2.96786
Otu809	-9.95777	-9.95777	-9.95777	-9.95777	-9.95777	-9.95777	-9.95777	-9.95777	-9.95777	-9.95777	-9.95777	-9.95777	-2.93109	-9.95777	-9.95777	-9.95777
Otu808	-9.95777	-9.95777	-9.95777	-9.95777	-9.95777	-9.95777	-9.95777	-9.95777	-9.95777	-9.95777	-9.95777	-9.95777	-9.95777	-9.95777	-9.95777	-9.95777
Otu807	-4.38507	-9.95777	-9.95777	-9.95777	-9.95777	-9.95777	-9.95777	-9.95777	-9.95777	-9.95777	-9.95777	-9.95777	-2.93109	-9.95777	-9.95777	-9.95777
Otu806	-9.95777	-9.95777	-9.95777	-9.95777	-9.95777	-9.95777	-9.95777	-9.95777	-9.95777	-9.95777	-9.95777	-9.95777	-2.93109	-9.95777	-9.95777	-9.95777
Otu805	-9.95777	-9.95777	-9.95777	-9.95777	-9.95777	-9.95777	-9.95777	-9.95777	-9.95777	-9.95777	-9.95777	-9.95777	-2.93109	-9.95777	-9.95777	-9.95777
Otu804	-1.57834	-9.95777	-9.95777	-9.95777	-9.95777	0.269477	-9.95777	-9.95777	-9.95777	-9.95777	-9.95777	0.168872	-0.815697	-9.95777	-9.95777	-9.95777
Otu803	-3.38555	-9.95777	-9.95777	-9.95777	-9.95777	-2.58845	-9.95777	-9.95777	-9.95777	-9.95777	-9.95777	-9.95777	-9.95777	-9.95777	-9.95777	-9.95777
Otu802	-2.80067	-9.95777	-9.95777	-9.95777	-9.95777	-9.95777	-9.95777	-9.95777	-9.95777	-9.95777	-9.95777	-9.95777	-9.95777	-9.95777	-9.95777	-9.95777
Otu801	-2.38567	-9.95777	-9.95777	-9.95777	-9.95777	-3.00345	-9.95777	-9.95777	-9.95777	-9.95777	-9.95777	-9.95777	-9.95777	-9.95777	-9.95777	-9.95777
Otu800	-2.38567	-9.95777	-9.95777	-9.95777	-9.95777	-2.58845	-9.95777	-9.95777	-9.95777	-9.95777	-9.95777	-9.95777	-3.51595	-9.95777	-9.95777	-9.95777
Otu80	-9.95777	1.90784	-9.95777	2.50641	0.313087	-9.95777	-9.95777	-9.95777	-9.95777	1.55718	2.52278	-3.53137	-9.95777	1.61209	-9.95777	-9.95777
Otu8	-9.95777	5.89928	-9.95777	4.21053	5.2568	-9.95777	-9.95777	-9.95777	4.45979	4.14583	4.32064	-0.139249	-9.95777	5.9125	-4.78387	3.78077
Otu799	-2.80067	-9.95777	-9.95777	-9.95777	-9.95777	-1.41857	-9.95777	-9.95777	-9.95777	-9.95777	-9.95777	-9.95777	-3.51595	-9.95777	-9.95777	-9.95777
Otu798	-2.06375	-9.95777	-9.95777	-9.95777	-9.95777	-9.95777	-9.95777	-9.95777	-9.95777	-9.95777	-9.95777	-9.95777	-2.93109	-9.95777	-9.95777	-9.95777
Otu797	-2.80067	-9.95777	-9.95777	-9.95777	-9.95777	-9.95777	-9.95777	-9.95777	-9.95777	-9.95777	-9.95777	-9.95777	-4.51538	-9.95777	-9.95777	-9.95777
Otu796	-4.38507	-9.95777	-9.95777	-9.95777	-9.95777	-9.95777	-9.95777	-9.95777	-9.95777	-9.95777	-9.95777	-9.95777	-2.93109	-9.95777	-9.95777	-9.95777
Otu795	-9.95777	-9.95777	-9.95777	-9.95777	-9.95777	-3.00345	-9.95777	-9.95777	-9.95777	-9.95777	-9.95777	-9.95777	-9.95777	-9.95777	-9.95777	-9.95777
Otu794	-9.95777	-9.95777	-9.95777	-9.95777	-9.95777	-9.95777	-9.95777	-9.95777	-9.95777	-9.95777	-9.95777	-9.95777	-2.93109	-9.95777	-9.95777	-9.95777
Otu793	-2.80067	-9.95777	-9.95777	-9.95777	-9.95777	-2.00352	-9.95777	-9.95777	-9.95777	1.46555	-9.95777	-9.95777	-2.19418	-9.95777	-9.95777	-9.95777
Otu792	-9.95777	-9.95777	-9.95777	-9.95777	-9.95777	-9.95777	-9.95777	-9.95777	-9.95777	-9.95777	-9.95777	-9.95777	-2.93109	-9.95777	-9.95777	-9.95777
Otu791	-9.95777	-9.95777	-9.95777	-9.95777	-9.95777	-9.95777	-9.95777	-9.95777	-9.95777	-9.95777	-9.95777	-9.95777	-9.95777	-9.95777	-9.95777	-9.95777
Otu790	-2.80067	-9.95777	-9.95777	-9.95777	-9.95777	-9.95777	-9.95777	-9.95777	-9.95777	-9.95777	-9.95777	-9.95777	-3.51595	-9.95777	-9.95777	-9.95777
Otu79	-9.95777	1.6259	-9.95777	2.37263	2.35659	-9.95777	-9.95777	-9.95777	3.68909	1.0894	-0.036912	-9.95777	-9.95777	1.90332	-9.95777	-9.95777
Otu789	-9.95777	-9.95777	-9.95777	-9.95777	-9.95777	-3.58829	-9.95777	-9.95777	-9.95777	-9.95777	-9.95777	-2.94652	-9.95777	-9.95777	-9.95777	-9.95777
Otu788	-9.95777	-9.95777	-9.95777	-9.95777	-9.95777	-3.00345	-9.95777	-9.95777	-9.95777	-9.95777	-9.95777	-9.95777	-4.51538	-9.95777	-9.95777	-9.95777
Otu787	-9.95777	-9.95777	-9.95777	-9.95777	-9.95777	-3.00345	-9.95777	-9.95777	-9.95777	-9.95777	-9.95777	-9.95777	-9.95777	-9.95777	-9.95777	-9.95777
Otu786	-2.06375	-9.95777	-9.95777	-9.95777	-9.95777	-9.95777	-9.95777	-9.95777	-9.95777	-9.95777	-9.95777	-9.95777	-9.95777	-9.95777	-9.95777	-9.95777
Otu785	-9.95777	-9.95777	-9.95777	-9.95777	-9.95777	-9.95777	-9.95777	-9.95777	-9.95777	-9.95777	-9.95777	-9.95777	-3.51595	-9.95777	-9.95777	-9.95777
Otu784	-2.80067	-9.95777	-9.95777	-9.95777	-9.95777	-9.95777	-9.95777	-9.95777	-9.95777	-9.95777	-9.95777	-9.95777	-2.93109	-9.95777	-9.95777	-9.95777
Otu783	-9.95777	-9.95777	-9.95777	-9.95777	-9.95777	-3.00345	-9.95777	-9.95777	-9.95777	-9.95777	-9.95777	-9.95777	-9.95777	-9.95777	-9.95777	-9.95777
Otu782	-9.95777	-9.95777	-9.95777	-9.95777	-9.95777	-9.95777	-9.95777	-9.95777	-9.95777	-9.95777	-9.95777	-9.95777	-2.19418	-9.95777	-9.95777	-9.95777
Otu781	-2.80067	-9.95777	-9.95777	-9.95777	-9.95777	-9.95777	-9.95777	-9.95777	-9.95777	-9.95777	-9.95777	-9.95777	-9.95777	-9.95777	-9.95777	-9.95777
Otu780	-9.95777	-9.95777	-9.95777	-9.95777	-9.95777	-9.95777	-9.95777	-9.95777	-9.95777	-9.95777	-9.95777	-4.53079	-4.51538	-9.95777	-9.95777	-9.95777
Otu78	-9.95777	-9.95777	-9.95777	-0.820844	0.0906945	-9.95777	-9.95777	-9.95777	-9.95777	-9.95777	2.54303	-9.95777	-9.95777	1.0646	-9.95777	-9.95777
Otu779	-9.95777	-9.95777	-9.95777	-9.95777	-9.95777	-9.95777	-9.95777	-9.95777	-9.95777	-9.95777	-9.95777	-9.95777	-2.51609	-9.95777	-9.95777	-9.95777
Otu778	-9.95777	-9.95777	-9.95777	-9.95777	-9.95777	-9.95777	-9.95777	-9.95777	-9.95777	-9.95777	-9.95777	-2.53152	-9.95777	-9.95777	-9.95777	-9.95777
Otu777	-9.95777	-9.95777	-9.95777	-9.95777	-9.95777	-9.95777	-9.95777	-9.95777	-9.95777	-9.95777	-9.95777	-2.20961	-9.95777	-9.95777	-9.95777	-9.95777
Otu776	-9.95777	-9.95777	-9.95777	-9.95777	-9.95777	-2.26654	-9.95777	-9.95777	-9.95777	-9.95777	-9.95777	-9.95777	-9.95777	-9.95777	-9.95777	-9.95777
Otu775	-2.80067	-9.95777	-9.95777	-9.95777	-9.95777	-9.95777	-9.95777	-9.95777	-9.95777	-9.95777	-9.95777	-9.95777	-9.95777	-9.95777	-9.95777	-9.95777
Otu774	-3.38555	-9.95777	-9.95777	-9.95777	-9.95777	-9.95777	-9.95777	-9.95777	-9.95777	-9.95777	-9.95777	-9.95777	-9.95777	-9.95777	-9.95777	-9.95777
Otu773	-2.80067	-9.95777	-9.95777	-9.95777	-9.95777	-9.95777	-9.95777	-9.95777	-9.95777	-9.95777	-9.95777	-9.95777	-9.95777	-9.95777	-9.95777	-9.95777
Otu772	-9.95777	-9.95777	-9.95777	-9.95777	-9.95777	-3.00345	-9.95777	-9.95777	-9.95777	-9.95777	-9.95777	-9.95777	-9.95777	-9.95777	-9.95777	-9.95777
Otu771	-2.38567	-9.95777	-9.95777	-9.95777	-9.95777	-2.26654	-9.95777	-9.95777	-9.95777	-9.95777	-9.95777	-4.53079	-9.95777	-9.95777	-9.95777	-9.95777
Otu770	-1.80073	-9.95777	-9.95777	-9.95777	-9.95777	-9.95777	-9.95777	-9.95777	-9.95777	-9.95777	-9.95777	-4.53079	-4.51538	-9.95777	-9.95777	-9.95777
Otu77	-4.38507	2.66683	-9.95777	-0.531339	1.76447	-9.95777	-2.12081	-9.95777	2.20883	2.31617	-1.03691	-9.95777	-9.95777	1.19705	-9.95777	-9.95777
Otu769	-9.95777	-9.95777	-9.95777	-9.95777	-9.95777	-9.95777	-9.95777	-9.95777	-9.95777	-9.95777	-9.95777	-9.95777	-9.95777	-5.63225	-3.19989	-9.95777
Otu768	-9.95777	-9.95777	-9.95777	-9.95777	-9.95777	-9.95777	-9.95777	-9.95777	-9.95777	-9.95777	-9.95777	-9.95777	-2.51609	-9.95777	-9.95777	-9.95777
Otu767	-9.95777	-9.95777	-9.95777	-9.95777	-9.95777	-9.95777	-9.95777	-9.95777	-9.95777	-9.95777	-9.95777	-9.95777	-2.51609	-9.95777	-9.95777	-9.95777
Otu766	-9.95777	-9.95777	-9.95777	-9.95777	-9.95777	-9.95777	-9.95777	-9.95777	-9.95777	-9.95777	-9.95777	-9.95777	-9.95777	-9.95777	-9.95777	-9.95777
Otu765	-9.95777	-9.95777	-9.95777	-9.95777	-9.95777	-3.58829	-9.95777	-9.95777	-9.95777	-9.95777	-9.95777	-9.95777	-9.95777	-9.95777	-9.95777	-9.95777
Otu764	-9.95777	-9.95777	-9.95777	-9.95777	-9.95777	-9.95777	-9.95777	-9.95777	-9.95777	-9.95777	-9.95777	-9.95777	-2.93109	-9.95777	-9.95777	-9.95777
Otu763	-9.95777	-9.95777	-9.95777	-9.95777	-9.95777	-9.95777	-9.95777	-9.95777	-9.95777	-9.95777	-9.95777	-9.95777	-9.95777	-9.95777	-9.95777	-9.95777
Otu762	-2.80067	-9.95777	-9.95777	-9.95777	-9.95777	-9.95777	-9.95777	-9.95777	-9.95777	-9.95777	-9.95777	-9.95777	-9.95777	-9.95777	-9.95777	-9.95777
Otu761	-4.38507	-9.95777	-9.95777	-9.95777	-9.95777	-9.95777	-9.95777	-9.95777	-9.95777	-9.95777	-9.95777	-9.95777	-9.95777	-9.95777	-9.95777	-9.95777
Otu760	-2.38567	-9.95777	-9.95777	-9.95777	-9.95777	-9.95777	-9.95777	-9.95777	-9.95777	-9.95777	-9.95777	-9.95777	-9.95777	-9.95777	-9.95777	-9.95777
Otu76	-9.95777	2.37733	-9.95777	3.03159	2.73729	-4.58766	-9.95777	-9.95777	2.94001	3.2897	1.93271	-9.95777	-9.95777	1.28302	-9.95777	2.8711
Otu759	-9.95777	-9.95777	-9.95777	-9.95777	-9.95777	-9.95777	-9.95777	-9.95777	-9.95777	-9.95777	-9.95777	-9.95777	-9.95777	-9.95777	-9.95777	-9.95777
Otu758	-2.80067	-9.95777	-9.95777	-9.95777	-9.95777	-9.95777	-9.95777	-9.95777	-9.95777	-9.95777	-9.95777	-9.95777	-9.95777	-9.95777	-9.95777	-9.95777
Otu757	-2.80067	-9.95777	-9.95777	-9.95777	-9.95777	-9.95777	-9.95777	-9.95777	-9.95777	-9.95777	-9.95777	-9.95777	-9.95777	-9.95777	-9.95777	-9.95777
Otu756	-9.95777	-9.95777	-9.95777	-9.95777	-9.95777	-9.95777	-9.95777	-9.95777	-9.95777	-9.95777	-9.95777	-9.95777	-2.51609	-9.95777	-9.95777	-9.95777
Otu755	-2.80067	-9.95777	-9.95777	-9.95777	-9.95777	-9.95777	-9.95777	-9.95777	-9.95777	-9.95777	-9.95777	-9.95777	-2.93109	-9.95777	-9.95777	-9.95777
Otu754	-9.95777	-9.95777	-9.95777	-9.95777	-9.95777	-9.95777	-9.95777	-9.95777	-9.95777	-9.95777	-9.95777	-9.95777	-2.93109	-9.95777	-9.95777	-9.95777
Otu753	-2.80067	-9.95777	-9.95777	-9.95777	-9.95777	-9.95777	-9.95777	-9.95777	-9.95777	-9.95777	-9.95777	-9.95777	-9.95777	-9.95777	-9.95777	-9.95777
Otu752	-9.95777	-9.95777	-9.95777	-9.95777	-9.95777	-9.95777	-9.95777	-9.95777	-9.95777	-9.95777	-9.95777	-9.95777	-2.93109	-9.95777	-9.95777	-9.95777
Otu751	-4.38507	-9.95777	-9.95777	-9.95777	-9.95777	-9.95777	-9.95777	-9.95777	-9.95777	-9.95777	-9.95777	-2.94652	-2.93109	-9.95777	-9.95777	-9.95777
Otu750	-9.95777	-9.95777	-9.95777	-9.95777	-9.95777	-9.95777	-9.95777	-9.95777	-9.95777	-9.95777	-9.95777	-2.94652	-3.51595	-9.95777	-9.95777	-9.95777
Otu75	-9.95777	2.79236	-9.95777	2.41295	2.86328	-9.95777	-9.95777	-9.95777	-9.95777	-9.95777	1.69101	-9.95777	-9.95777	0.949121	-9.95777	-9.95777
Otu749	2.48466	-9.95777	-9.95777	-9.95777	-9.95777	1.82089	-9.95777	-9.95777	-9.95777	-9.95777	-9.95777	1.73522	1.71268	-9.95777	-9.95777	-9.95777
Otu748	-2.80067	-9.95777	-9.95777	-9.95777	-9.95777	-4.58766	-9.95777	-9.95777	-9.95777	-9.95777	-9.95777	-9.95777	-3.51595	-9.95777	-9.95777	-9.95777
Otu747	-2.80067	-9.95777	-9.95777	-9.95777	-9.95777	-9.95777	-9.95777	-9.95777	-9.95777	-9.95777	-9.95777	-9.95777	-2.93109	-9.95777	-9.95777	-9.95777
Otu746	-9.95777	-9.95777	-9.95777	-9.95777	-9.95777	-2.58845	-9.95777	-9.95777	-9.95777	-9.95777	-9.95777	-2.20961	-9.95777	-9.95777	-9.95777	-9.95777
Otu745	-9.95777	-9.95777	-9.95777	-9.95777	-9.95777	-3.00345	-9.95777	-9.95777	-9.95777	-9.95777	-9.95777	-9.95777	-9.95777	-9.95777	-9.95777	-9.95777
Otu744	-3.38555	-9.95777	-9.95777	-9.95777	-9.95777	-1.78113	-9.95777	-9.95777	-9.95777	-9.95777	-9.95777	-9.95777	-1.70877	-9.95777	-9.95777	-9.95777
Otu743	-9.95777	-9.95777	-9.95777	-9.95777	-9.95777	-9.95777	-9.95777	-9.95777	-9.95777	-9.95777	-9.95777	-9.95777	-2.93109	-9.95777	-9.95777	-9.95777
Otu742	-9.95777	-9.95777	-9.95777	-9.95777	-9.95777	-3.00345	-9.95777	-9.95777	-9.95777	-9.95777	-9.95777	-9.95777	-9.95777	-9.95777	-9.95777	-9.95777
Otu741	-9.95777	-9.95777	-9.95777	-9.95777	-9.95777	-9.95777	-9.95777	-9.95777	-9.95777	-9.95777	-9.95777	-2.94652	-9.95777	-9.95777	-9.95777	-9.95777
Otu740	-2.80067	-9.95777	-9.95777	-9.95777	-9.95777	-9.95777	-9.95777	-9.95777	-9.95777	-9.95777	-9.95777	-9.95777	-9.95777	-9.95777	-9.95777	-9.95777
Otu74	-9.95777	-9.95777	-9.95777	0.59419	-9.95777	-4.58766	-9.95777	-9.95777	-9.95777	3.69972	-9.95777	-9.95777	-2.93109	-3.05078	-9.95777	2.23089
Otu739	-1.80073	-9.95777	-9.95777	-9.95777	-9.95777	-1.41857	-9.95777	-9.95777	-9.95777	-9.95777	-9.95777	-9.95777	-1.51613	-9.95777	-9.95777	-9.95777
Otu738	-2.06375	-9.95777	-9.95777	-9.95777	-9.95777	-1.78113	-9.95777	-9.95777	-9.95777	-9.95777	-9.95777	-9.95777	-1.34621	-9.95777	-9.95777	-9.95777
Otu737	-4.38507	-9.95777	-9.95777	-9.95777	-9.95777	-4.58766	-9.95777	-9.95777	-9.95777	-9.95777	-9.95777	-9.95777	-2.93109	-9.95777	-9.95777	-9.95777
Otu736	-9.95777	-9.95777	-9.95777	-9.95777	-9.95777	-9.95777	-9.95777	-9.95777	-9.95777	-9.95777	-9.95777	-9.95777	-9.95777	-9.95777	-9.95777	-9.95777
Otu735	-9.95777	-9.95777	-9.95777	-9.95777	-9.95777	-9.95777	-9.95777	-9.95777	-9.95777	-9.95777	-9.95777	-9.95777	-2.93109	-9.95777	-9.95777	-9.95777
Otu734	-9.95777	-9.95777	-9.95777	-9.95777	-9.95777	-9.95777	-9.95777	-9.95777	-9.95777	-9.95777	-9.95777	-9.95777	-2.19418	-9.95777	-9.95777	-9.95777
Otu733	-2.38567	-9.95777	-9.95777	-9.95777	-9.95777	-1.78113	-9.95777	-9.95777	-9.95777	-9.95777	-9.95777	-0.444103	-1.19421	-9.95777	-9.95777	-9.95777
Otu732	-9.95777	-9.95777	-9.95777	-9.95777	-9.95777	-9.95777	-9.95777	-9.95777	-9.95777	-9.95777	-9.95777	-9.95777	-9.95777	-9.95777	-9.95777	-9.95777
Otu731	-9.95777	-9.95777	-9.95777	-9.95777	-9.95777	-2.26654	-9.95777	-9.95777	-9.95777	-9.95777	-9.95777	-9.95777	-2.51609	-9.95777	-9.95777	-9.95777
Otu730	-9.95777	-9.95777	-9.95777	-9.95777	-9.95777	-9.95777	-9.95777	-9.95777	-9.95777	-9.95777	-9.95777	-9.95777	-2.19418	-9.95777	-9.95777	-9.95777
Otu73	-9.95777	0.461158	-9.95777	2.82087	2.32043	-9.95777	-9.95777	-9.95777	0.564972	-9.95777	0.932713	-1.7242	-9.95777	-9.95777	-9.95777	-9.95777
Otu729	-9.95777	-9.95777	-9.95777	-9.95777	-9.95777	-9.95777	-9.95777	-9.95777	-9.95777	-9.95777	-9.95777	-9.95777	-2.51609	-9.95777	-9.95777	-9.95777
Otu728	-2.06375	-9.95777	-9.95777	-9.95777	-9.95777	-9.95777	-9.95777	-9.95777	-9.95777	-9.95777	-9.95777	-9.95777	-9.95777	-9.95777	-9.95777	-9.95777
Otu727	-2.80067	-9.95777	-9.95777	-9.95777	-9.95777	-9.95777	-9.95777	-9.95777	-9.95777	-9.95777	-9.95777	-2.53152	-9.95777	-9.95777	-9.95777	-9.95777
Otu726	-9.95777	-9.95777	-9.95777	-9.95777	-9.95777	-9.95777	-9.95777	-9.95777	-9.95777	-9.95777	-9.95777	-9.95777	-2.19418	-9.95777	-9.95777	-9.95777
Otu725	-2.38567	-9.95777	-9.95777	-9.95777	-9.95777	-0.501039	-9.95777	-9.95777	-9.95777	-9.95777	-9.95777	-0.946601	-1.19421	-9.95777	-9.95777	-9.95777
Otu724	-2.80067	-9.95777	-9.95777	-9.95777	-9.95777	-2.58845	-9.95777	-9.95777	-9.95777	-9.95777	-9.95777	-9.95777	-2.93109	-9.95777	-9.95777	-9.95777
Otu723	-9.95777	-9.95777	-9.95777	-9.95777	-9.95777	-2.26654	-9.95777	-9.95777	-9.95777	-9.95777	-9.95777	-9.95777	-9.95777	-9.95777	-9.95777	-9.95777
Otu722	-2.38567	-9.95777	-9.95777	-9.95777	-9.95777	-9.95777	-9.95777	-9.95777	-9.95777	-9.95777	-9.95777	-2.53152	-9.95777	-9.95777	-9.95777	-9.95777
Otu721	-9.95777	-9.95777	-9.95777	-9.95777	-9.95777	-9.95777	-9.95777	-9.95777	-9.95777	-9.95777	-9.95777	-2.53152	-9.95777	-9.95777	-9.95777	-9.95777
Otu720	-9.95777	-9.95777	-9.95777	-9.95777	-9.95777	-2.58845	-9.95777	-9.95777	-9.95777	-9.95777	-9.95777	-2.94652	-9.95777	-9.95777	-9.95777	-9.95777
Otu72	-9.95777	0.207402	-9.95777	2.80797	3.44992	-3.00345	-9.95777	-9.95777	-9.95777	-9.95777	2.09237	-1.94658	-1.19421	1.9264	-9.95777	-9.95777
Otu719	-3.38555	-9.95777	-9.95777	-9.95777	-9.95777	-2.58845	-9.95777	-9.95777	-9.95777	-9.95777	-9.95777	-3.53137	-9.95777	-9.95777	-9.95777	-9.95777
Otu718	-4.38507	-9.95777	-9.95777	-9.95777	-9.95777	-2.58845	-9.95777	-9.95777	-9.95777	-9.95777	-9.95777	-9.95777	-9.95777	-9.95777	-9.95777	-9.95777
Otu717	-9.95777	-9.95777	-9.95777	-9.95777	-9.95777	-2.58845	-9.95777	-9.95777	-9.95777	-9.95777	-9.95777	-9.95777	-9.95777	-9.95777	-9.95777	-9.95777
Otu716	-4.38507	-9.95777	-9.95777	-9.95777	-9.95777	-9.95777	-9.95777	-9.95777	-9.95777	-9.95777	-9.95777	-9.95777	-2.51609	-9.95777	-9.95777	-9.95777
Otu715	-2.80067	-9.95777	-9.95777	-9.95777	-0.443641	-2.58845	-9.95777	-9.95777	-9.95777	-9.95777	-9.95777	-2.53152	-9.95777	-9.95777	-9.95777	-9.95777
Otu714	-4.38507	-9.95777	-9.95777	-9.95777	-9.95777	-9.95777	-9.95777	-9.95777	-9.95777	-9.95777	-9.95777	-9.95777	-2.51609	-9.95777	-9.95777	-9.95777
Otu713	-9.95777	-9.95777	-9.95777	-9.95777	-9.95777	-9.95777	-9.95777	-9.95777	-9.95777	-9.95777	-9.95777	-9.95777	-1.93116	-9.95777	-9.95777	-9.95777
Otu712	-9.95777	-9.95777	-9.95777	-9.95777	-9.95777	-9.95777	-9.95777	-9.95777	-9.95777	-9.95777	-9.95777	-9.95777	-2.51609	-9.95777	-9.95777	-9.95777
Otu711	-2.80067	-9.95777	-9.95777	-9.95777	-9.95777	-3.58829	-9.95777	-9.95777	-9.95777	-9.95777	-9.95777	-2.53152	-3.51595	-9.95777	-9.95777	-9.95777
Otu710	-9.95777	-9.95777	-9.95777	-9.95777	-9.95777	-9.95777	-9.95777	-9.95777	-9.95777	-9.95777	-9.95777	-2.53152	-9.95777	-9.95777	-9.95777	-9.95777
Otu71	-9.95777	-9.95777	-9.95777	-9.95777	-9.95777	-9.95777	-9.95777	-9.95777	3.59288	3.7969	-9.95777	-9.95777	-9.95777	-9.95777	-9.95777	-9.95777
Otu709	-2.38567	-9.95777	-9.95777	-9.95777	-9.95777	-9.95777	-9.95777	-9.95777	-9.95777	-9.95777	-9.95777	-2.94652	-9.95777	-9.95777	-9.95777	-9.95777
Otu708	-2.06375	-9.95777	-9.95777	-9.95777	-9.95777	-9.95777	-9.95777	-9.95777	-9.95777	-9.95777	-9.95777	-9.95777	-9.95777	-9.95777	-9.95777	-9.95777
Otu707	-2.38567	-9.95777	-9.95777	-9.95777	-9.95777	-2.58845	-9.95777	-9.95777	-9.95777	-9.95777	-9.95777	-9.95777	-2.51609	-9.95777	-9.95777	-9.95777
Otu706	-1.21577	-9.95777	-9.95777	-9.95777	-9.95777	-3.00345	-9.95777	-9.95777	-9.95777	-9.95777	-9.95777	-9.95777	-2.93109	-9.95777	-9.95777	-9.95777
Otu705	-2.80067	-9.95777	-9.95777	-9.95777	-9.95777	-4.58766	-9.95777	-9.95777	-9.95777	-9.95777	-9.95777	-2.53152	-4.51538	-9.95777	-9.95777	-9.95777
Otu704	-9.95777	-9.95777	-9.95777	-9.95777	-9.95777	-2.58845	-9.95777	-9.95777	-9.95777	-9.95777	-9.95777	-9.95777	-3.51595	-9.95777	-9.95777	-9.95777
Otu703	-3.38555	-9.95777	-9.95777	-9.95777	-9.95777	-9.95777	-9.95777	-9.95777	-9.95777	-9.95777	-9.95777	-9.95777	-2.93109	-9.95777	-9.95777	-9.95777
Otu702	-9.95777	-9.95777	-9.95777	-9.95777	-9.95777	-9.95777	-9.95777	-9.95777	-9.95777	-9.95777	-9.95777	-9.95777	-2.51609	-9.95777	-9.95777	-9.95777
Otu701	-2.06375	-9.95777	-9.95777	-9.95777	-9.95777	-9.95777	-9.95777	-9.95777	-9.95777	-9.95777	-9.95777	-9.95777	-9.95777	-9.95777	-9.95777	-9.95777
Otu700	-9.95777	-9.95777	-9.95777	-9.95777	-9.95777	-9.95777	-9.95777	-9.95777	-9.95777	-9.95777	-9.95777	-9.95777	-2.51609	-9.95777	-9.95777	-9.95777
Otu70	-9.95777	2.22121	-9.95777	2.79059	2.76984	-4.58766	-9.95777	-9.95777	-9.95777	-9.95777	0.94798	-1.53156	-9.95777	1.79042	-9.95777	0.606401
Otu7	-9.95777	-0.10072	-9.95777	-9.95777	-1.71665	-1.41857	-9.95777	6.103	-9.95777	-9.95777	1.97804	-9.95777	-3.51595	-5.63225	-9.95777	1.86274
Otu699	-9.95777	-9.95777	-9.95777	-9.95777	-9.95777	-9.95777	-9.95777	-9.95777	-9.95777	-9.95777	-9.95777	-9.95777	-9.95777	-3.63562	-9.95777	-9.95777
Otu698	-4.38507	-9.95777	-9.95777	-9.95777	-9.95777	-2.58845	-9.95777	-9.95777	-9.95777	-9.95777	-9.95777	-9.95777	-9.95777	-9.95777	-9.95777	-9.95777
Otu697	-9.95777	-9.95777	-9.95777	-9.95777	-9.95777	-2.26654	-9.95777	-9.95777	-9.95777	-9.95777	-9.95777	-9.95777	-9.95777	-9.95777	-9.95777	-9.95777
Otu696	-2.80067	-9.95777	-9.95777	-9.95777	-9.95777	-2.00352	-9.95777	-9.95777	-9.95777	-9.95777	-9.95777	-2.53152	-3.51595	-9.95777	-9.95777	-9.95777
Otu695	-9.95777	-9.95777	-9.95777	-9.95777	-9.95777	-9.95777	-9.95777	-9.95777	-9.95777	-9.95777	-9.95777	-9.95777	-2.93109	-3.63562	-9.95777	-9.95777
Otu694	-2.38567	-9.95777	-9.95777	-9.95777	-9.95777	-9.95777	-9.95777	-9.95777	-9.95777	-9.95777	-9.95777	-9.95777	-9.95777	-9.95777	-9.95777	-9.95777
Otu693	-2.38567	-9.95777	-9.95777	-9.95777	-9.95777	-9.95777	-9.95777	-9.95777	-9.95777	-9.95777	-9.95777	-9.95777	-9.95777	-9.95777	-9.95777	-9.95777
Otu692	-9.95777	-9.95777	-9.95777	-9.95777	-9.95777	-9.95777	-9.95777	-9.95777	-9.95777	-9.95777	-9.95777	-9.95777	-9.95777	-9.95777	-9.95777	-9.95777
Otu691	-2.38567	-9.95777	-9.95777	-9.95777	-9.95777	-9.95777	-9.95777	-9.95777	-9.95777	-9.95777	-9.95777	-9.95777	-9.95777	-9.95777	-9.95777	-9.95777
Otu690	-9.95777	-9.95777	-9.95777	-9.95777	-9.95777	-2.26654	-9.95777	-9.95777	-9.95777	-9.95777	-9.95777	-9.95777	-9.95777	-9.95777	-9.95777	-9.95777
Otu69	-9.95777	-2.03358	-9.95777	-9.95777	-0.601181	-2.58845	-9.95777	1.5145	-9.95777	2.86573	1.89382	-9.95777	-9.95777	-9.95777	-9.95777	4.0731
Otu689	-9.95777	-9.95777	-9.95777	-9.95777	-9.95777	-2.26654	-9.95777	-9.95777	-9.95777	-9.95777	-9.95777	-9.95777	-9.95777	-9.95777	-9.95777	-9.95777
Otu688	-9.95777	-9.95777	-9.95777	-9.95777	-9.95777	-9.95777	-9.95777	-9.95777	-9.95777	-9.95777	-9.95777	-9.95777	-2.51609	-9.95777	-9.95777	-9.95777
Otu687	-9.95777	-9.95777	-9.95777	-9.95777	-9.95777	-2.58845	-9.95777	-9.95777	-9.95777	-9.95777	-9.95777	-9.95777	-9.95777	-9.95777	-9.95777	-9.95777
Otu686	-9.95777	-9.95777	-9.95777	-9.95777	-9.95777	-9.95777	-9.95777	-9.95777	-9.95777	-9.95777	-9.95777	-9.95777	-2.19418	-9.95777	-9.95777	-9.95777
Otu685	-9.95777	-9.95777	-9.95777	-9.95777	-9.95777	-9.95777	-9.95777	-9.95777	-9.95777	-9.95777	-9.95777	-9.95777	-2.51609	-9.95777	-9.95777	-9.95777
Otu684	-2.38567	-9.95777	-9.95777	-9.95777	-9.95777	-2.58845	-9.95777	-9.95777	-9.95777	-9.95777	-9.95777	-9.95777	-2.51609	-9.95777	-9.95777	-9.95777
Otu683	-9.95777	-9.95777	-9.95777	-9.95777	-9.95777	-9.95777	-9.95777	-9.95777	-9.95777	-9.95777	-9.95777	-9.95777	-2.19418	-9.95777	-9.95777	-9.95777
Otu682	-9.95777	-9.95777	-9.95777	-9.95777	-9.95777	-2.58845	-9.95777	-9.95777	-9.95777	-9.95777	-9.95777	-9.95777	-3.51595	-9.95777	-9.95777	-9.95777
Otu681	-9.95777	-9.95777	-9.95777	-9.95777	-9.95777	-9.95777	-9.95777	-9.95777	-9.95777	-9.95777	-9.95777	-9.95777	-2.51609	-9.95777	-9.95777	-9.95777
Otu680	-1.57834	-9.95777	-9.95777	-9.95777	-9.95777	-3.00345	-9.95777	-9.95777	-9.95777	-9.95777	-9.95777	-2.53152	-9.95777	-9.95777	-9.95777	-9.95777
Otu68	2.60298	-9.95777	-9.95777	-1.4058	-9.95777	3.67828	0.174623	2.15885	2.47186	3.9055	-9.95777	3.25633	2.93507	-0.465914	0.738587	1.45884
Otu679	-2.80067	-9.95777	-9.95777	-9.95777	-9.95777	-0.68161	-9.95777	-9.95777	-9.95777	-9.95777	-9.95777	-9.95777	-9.95777	-9.95777	-9.95777	-9.95777
Otu678	-9.95777	-9.95777	-9.95777	-9.95777	-9.95777	-2.58845	-9.95777	-9.95777	-9.95777	-9.95777	-9.95777	-9.95777	-9.95777	-9.95777	-9.95777	-9.95777
Otu677	-2.38567	-9.95777	-9.95777	-9.95777	-9.95777	-9.95777	-9.95777	-9.95777	-9.95777	-9.95777	-9.95777	-9.95777	-9.95777	-9.95777	-9.95777	-9.95777
Otu676	-2.38567	-9.95777	-9.95777	-9.95777	-9.95777	-9.95777	-9.95777	-9.95777	-9.95777	-9.95777	-9.95777	-9.95777	-9.95777	-9.95777	-9.95777	-9.95777
Otu675	-9.95777	-9.95777	-9.95777	-9.95777	-9.95777	-9.95777	-9.95777	-9.95777	-9.95777	-9.95777	-9.95777	-9.95777	-2.51609	-9.95777	-9.95777	-9.95777
Otu674	-9.95777	-9.95777	-9.95777	-9.95777	-9.95777	-4.58766	-9.95777	-9.95777	-9.95777	-9.95777	-9.95777	-9.95777	-2.51609	-9.95777	-9.95777	-9.95777
Otu673	-2.38567	-9.95777	-9.95777	-9.95777	-9.95777	-1.78113	-9.95777	-9.95777	-9.95777	-9.95777	-9.95777	-9.95777	-4.51538	-9.95777	-9.95777	-9.95777
Otu672	-2.38567	-9.95777	-9.95777	-9.95777	-9.95777	-9.95777	-9.95777	-9.95777	-9.95777	-9.95777	-9.95777	-9.95777	-9.95777	-9.95777	-9.95777	-9.95777
Otu671	-9.95777	-9.95777	-9.95777	-9.95777	-9.95777	-9.95777	-9.95777	-9.95777	-9.95777	-9.95777	-9.95777	-9.95777	-2.51609	-9.95777	-9.95777	-9.95777
Otu670	-9.95777	-9.95777	-9.95777	-9.95777	-9.95777	-9.95777	-9.95777	-9.95777	-9.95777	-9.95777	-9.95777	-9.95777	-9.95777	-9.95777	-9.95777	-9.95777
Otu67	-4.38507	1.32714	-9.95777	0.781817	-2.7166	-9.95777	-9.95777	-9.95777	-9.95777	3.93141	0.507408	-9.95777	-9.95777	0.993516	-9.95777	-9.95777
Otu669	-9.95777	-9.95777	-9.95777	-9.95777	-9.95777	-2.58845	-9.95777	-9.95777	-9.95777	-9.95777	-9.95777	-9.95777	-4.51538	-9.95777	-9.95777	-9.95777
Otu668	-4.38507	-9.95777	-9.95777	-9.95777	-9.95777	-9.95777	-9.95777	-9.95777	-9.95777	-9.95777	-9.95777	-9.95777	-1.34621	-9.95777	-9.95777	-9.95777
Otu667	-9.95777	-9.95777	-9.95777	-9.95777	-9.95777	-9.95777	-9.95777	-9.95777	-9.95777	-9.95777	-9.95777	-4.53079	-2.51609	-9.95777	-9.95777	-9.95777
Otu666	-9.95777	-9.95777	-9.95777	-9.95777	-9.95777	-9.95777	-9.95777	-9.95777	-9.95777	-9.95777	-9.95777	-2.53152	-9.95777	-9.95777	-9.95777	-9.95777
Otu665	-2.06375	-9.95777	-9.95777	-9.95777	-9.95777	-1.26657	-9.95777	-9.95777	-9.95777	-9.95777	-9.95777	-9.95777	-2.51609	-9.95777	-9.95777	-9.95777
Otu664	-9.95777	-9.95777	-9.95777	-9.95777	-9.95777	-2.58845	-9.95777	-9.95777	-9.95777	-9.95777	-9.95777	-9.95777	-9.95777	-9.95777	-9.95777	-9.95777
Otu663	-9.95777	-9.95777	-9.95777	-9.95777	-9.95777	-9.95777	-9.95777	-9.95777	-9.95777	-9.95777	-9.95777	-9.95777	-2.51609	-9.95777	-9.95777	-9.95777
Otu662	-2.38567	-9.95777	-9.95777	-9.95777	-9.95777	-9.95777	-9.95777	-9.95777	-9.95777	-9.95777	-9.95777	-9.95777	-9.95777	-9.95777	-9.95777	-9.95777
Otu661	-9.95777	-9.95777	-9.95777	-9.95777	-9.95777	-9.95777	-9.95777	-9.95777	-9.95777	-9.95777	-9.95777	-2.53152	-9.95777	-9.95777	-9.95777	-9.95777
Otu660	-9.95777	-9.95777	-9.95777	-9.95777	-9.95777	-9.95777	-9.95777	-9.95777	-9.95777	-9.95777	-9.95777	-9.95777	-2.51609	-9.95777	-9.95777	-9.95777
Otu66	-9.95777	1.42582	-9.95777	3.03159	0.426297	-9.95777	-9.95777	-9.95777	-9.95777	-9.95777	0.236106	-2.20961	-9.95777	0.222141	-9.95777	2.37899
Otu659	-9.95777	-9.95777	-9.95777	-9.95777	-9.95777	-9.95777	-9.95777	-9.95777	-9.95777	-9.95777	-9.95777	-9.95777	-9.95777	-9.95777	-9.95777	-9.95777
Otu658	-9.95777	-9.95777	-9.95777	-9.95777	-9.95777	-2.00352	-9.95777	-9.95777	-9.95777	-9.95777	-9.95777	-1.94658	-2.51609	-9.95777	-9.95777	-9.95777
Otu657	-1.80073	-9.95777	-9.95777	-9.95777	-9.95777	-0.68161	-9.95777	-9.95777	-9.95777	-9.95777	-9.95777	-9.95777	-1.70877	-9.95777	-9.95777	-9.95777
Otu656	-1.57834	-9.95777	-9.95777	-9.95777	-9.95777	-9.95777	-9.95777	-9.95777	-9.95777	-9.95777	-9.95777	-9.95777	-9.95777	-9.95777	-9.95777	-9.95777
Otu655	-9.95777	-9.95777	-9.95777	-9.95777	-9.95777	-2.58845	-9.95777	-9.95777	-9.95777	-9.95777	-9.95777	-9.95777	-9.95777	-9.95777	-9.95777	-9.95777
Otu654	-9.95777	-9.95777	-9.95777	-9.95777	-9.95777	-2.00352	-9.95777	-9.95777	-9.95777	-9.95777	-9.95777	-9.95777	-9.95777	-9.95777	-9.95777	-9.95777
Otu653	-9.95777	-9.95777	-9.95777	-9.95777	-9.95777	-1.58849	-9.95777	-9.95777	-9.95777	-9.95777	-9.95777	-9.95777	-4.51538	-9.95777	-9.95777	-9.95777
Otu652	-4.38507	-9.95777	-9.95777	-9.95777	-9.95777	-9.95777	-9.95777	-9.95777	-9.95777	-9.95777	-9.95777	-9.95777	-2.51609	-9.95777	-9.95777	-9.95777
Otu651	-9.95777	-9.95777	-9.95777	-9.95777	-2.97961	-9.95777	-9.95777	-9.95777	-9.95777	-9.95777	-9.95777	-9.95777	-9.95777	-9.95777	-9.95777	-9.95777
Otu650	-9.95777	-9.95777	-9.95777	-9.95777	-9.95777	-9.95777	-9.95777	-9.95777	-9.95777	-9.95777	-9.95777	-2.53152	-1.93116	-9.95777	-9.95777	-9.95777
Otu65	-4.38507	1.99881	-9.95777	2.85889	1.00216	-9.95777	-9.95777	-9.95777	3.68391	3.96107	1.95555	-9.95777	-9.95777	-0.591444	-9.95777	-9.95777
Otu649	-0.0637774	-5.49009	-9.95777	-9.95777	-9.95777	-2.26654	-9.95777	-9.95777	-9.95777	-9.95777	-9.95777	-2.20961	-1.51613	-9.95777	-9.95777	-9.95777
Otu648	-9.95777	-9.95777	-9.95777	-9.95777	-9.95777	-2.26654	-9.95777	-9.95777	-9.95777	-9.95777	-9.95777	-9.95777	-9.95777	-9.95777	-9.95777	-9.95777
Otu647	-3.38555	-9.95777	-9.95777	-9.95777	-9.95777	-9.95777	-9.95777	-9.95777	-9.95777	-9.95777	-9.95777	-1.36163	-9.95777	-9.95777	-9.95777	-9.95777
Otu646	-9.95777	-9.95777	-9.95777	-9.95777	-9.95777	-9.95777	-9.95777	-9.95777	-9.95777	-9.95777	-9.95777	-9.95777	-2.19418	-9.95777	-9.95777	-9.95777
Otu645	-9.95777	-9.95777	-9.95777	-9.95777	-9.95777	-2.26654	-9.95777	-9.95777	-9.95777	-9.95777	-9.95777	-9.95777	-9.95777	-9.95777	-9.95777	-9.95777
Otu644	-2.06375	-9.95777	-9.95777	-9.95777	-9.95777	-9.95777	-9.95777	-9.95777	-9.95777	-9.95777	-9.95777	-9.95777	-9.95777	-9.95777	-9.95777	-9.95777
Otu643	-9.95777	-9.95777	-9.95777	-9.95777	-9.95777	-9.95777	-9.95777	-9.95777	-9.95777	-9.95777	-9.95777	-2.20961	-9.95777	-9.95777	-9.95777	-9.95777
Otu642	-0.685264	-9.95777	-9.95777	-9.95777	-9.95777	-1.12907	-9.95777	-9.95777	-9.95777	-9.95777	-9.95777	-0.444103	-0.346214	-9.95777	-9.95777	-9.95777
Otu641	-9.95777	-9.95777	-9.95777	-9.95777	-9.95777	-9.95777	-9.95777	-9.95777	-9.95777	-9.95777	-9.95777	-9.95777	-2.19418	-9.95777	-9.95777	-9.95777
Otu640	-0.298242	-9.95777	-9.95777	-9.95777	-9.95777	-0.88806	-9.95777	-9.95777	-9.95777	-9.95777	-9.95777	-9.95777	-1.19421	-9.95777	-9.95777	-9.95777
Otu64	-9.95777	-9.95777	0.482336	-9.95777	-9.95777	-3.58829	0.326625	1.30619	3.44149	-9.95777	-9.95777	-9.95777	-9.95777	-9.95777	-9.95777	4.00253
Otu639	-2.80067	-9.95777	-9.95777	-9.95777	-9.95777	-9.95777	-9.95777	-9.95777	-9.95777	-9.95777	-9.95777	-2.94652	-9.95777	-9.95777	-9.95777	-9.95777
Otu638	-2.06375	-9.95777	-9.95777	-9.95777	-9.95777	-9.95777	-9.95777	-9.95777	-9.95777	-9.95777	-9.95777	-9.95777	-9.95777	-9.95777	-9.95777	-9.95777
Otu637	-9.95777	-9.95777	-9.95777	-9.95777	-9.95777	-9.95777	-9.95777	-9.95777	-9.95777	-9.95777	-9.95777	-3.53137	-9.95777	-9.95777	-9.95777	-9.95777
Otu636	0.0737258	-9.95777	-9.95777	-9.95777	-9.95777	-0.196185	-9.95777	-9.95777	-9.95777	-9.95777	-9.95777	-0.444103	-0.428676	-9.95777	-9.95777	-9.95777
Otu635	-9.95777	-9.95777	-9.95777	-9.95777	-9.95777	-2.26654	-9.95777	-9.95777	-9.95777	-9.95777	-9.95777	-2.53152	-9.95777	-9.95777	-9.95777	-9.95777
Otu634	-2.80067	-9.95777	-9.95777	-9.95777	-9.95777	-2.00352	-9.95777	-9.95777	-9.95777	-9.95777	-9.95777	-1.7242	-0.609247	-9.95777	-9.95777	-9.95777
Otu633	-2.06375	-9.95777	-9.95777	-9.95777	-9.95777	-2.26654	-9.95777	-9.95777	-9.95777	-9.95777	-9.95777	-3.53137	-3.51595	-9.95777	-9.95777	-9.95777
Otu632	-1.57834	-9.95777	-9.95777	-9.95777	-9.95777	-9.95777	-9.95777	-9.95777	-9.95777	-9.95777	-9.95777	-9.95777	-2.51609	-9.95777	-9.95777	-9.95777
Otu631	-1.3857	-9.95777	-9.95777	-9.95777	-9.95777	-9.95777	-9.95777	-9.95777	-9.95777	-9.95777	-9.95777	-9.95777	-2.93109	-9.95777	-9.95777	-9.95777
Otu630	-1.80073	-9.95777	-9.95777	-9.95777	-9.95777	-9.95777	-9.95777	-9.95777	-9.95777	-9.95777	-9.95777	-2.94652	-9.95777	-9.95777	-9.95777	-9.95777
Otu63	-9.95777	0.792364	-9.95777	0.850529	1.12464	-9.95777	-9.95777	-9.95777	2.17968	2.3803	3.00748	-9.95777	-9.95777	0.649561	-9.95777	-9.95777
Otu629	-1.80073	-9.95777	-9.95777	-9.95777	-9.95777	-9.95777	-9.95777	-9.95777	-9.95777	-9.95777	-9.95777	-4.53079	-2.93109	-9.95777	-9.95777	-9.95777
Otu628	-2.80067	-9.95777	-9.95777	-9.95777	-9.95777	-2.58845	-9.95777	-9.95777	-9.95777	-9.95777	-9.95777	-1.94658	-9.95777	-9.95777	-9.95777	-9.95777
Otu627	-9.95777	-9.95777	-9.95777	-9.95777	-9.95777	-4.58766	-9.95777	-9.95777	-9.95777	-9.95777	-9.95777	-1.94658	-9.95777	-9.95777	-9.95777	-9.95777
Otu626	-2.06375	-9.95777	-9.95777	-9.95777	-9.95777	-9.95777	-9.95777	-9.95777	-9.95777	-9.95777	-9.95777	-9.95777	-2.93109	-9.95777	-9.95777	-9.95777
Otu625	-1.57834	-9.95777	-9.95777	-9.95777	-9.95777	-9.95777	-9.95777	-9.95777	-9.95777	-9.95777	-9.95777	-1.94658	-1.93116	-9.95777	-9.95777	-9.95777
Otu624	-4.38507	-9.95777	-9.95777	-9.95777	-9.95777	-2.00352	-9.95777	-9.95777	-9.95777	-9.95777	-9.95777	-9.95777	-3.51595	-9.95777	-9.95777	-9.95777
Otu623	-2.06375	-9.95777	-9.95777	-9.95777	-9.95777	-9.95777	-9.95777	-9.95777	-9.95777	-9.95777	-9.95777	-9.95777	-2.93109	-9.95777	-9.95777	-9.95777
Otu622	-9.95777	-9.95777	-9.95777	-9.95777	-9.95777	-9.95777	-9.95777	-9.95777	-9.95777	-9.95777	-9.95777	-9.95777	-1.70877	-9.95777	-9.95777	-9.95777
Otu621	-9.95777	-9.95777	-9.95777	-9.95777	-9.95777	-9.95777	-9.95777	-9.95777	-9.95777	-9.95777	-9.95777	-9.95777	-9.95777	-9.95777	-2.19998	-9.95777
Otu620	-9.95777	-9.95777	-9.95777	-9.95777	-9.95777	-9.95777	-9.95777	-9.95777	-9.95777	-9.95777	-9.95777	-1.94658	-9.95777	-9.95777	-9.95777	-9.95777
Otu62	-9.95777	1.15082	-9.95777	2.25081	2.49928	-9.95777	-9.95777	-9.95777	-9.95777	1.41745	2.98915	-9.95777	-3.51595	1.9264	-9.95777	3.39648
Otu619	-2.06375	-9.95777	-9.95777	-9.95777	-9.95777	-9.95777	-9.95777	-9.95777	-9.95777	-9.95777	-9.95777	-9.95777	-2.51609	-9.95777	-9.95777	-9.95777
Otu618	-1.80073	-9.95777	-9.95777	-9.95777	-9.95777	-3.58829	-9.95777	-9.95777	-9.95777	-9.95777	-9.95777	-9.95777	-4.51538	-9.95777	-9.95777	-9.95777
Otu617	-4.38507	-9.95777	-9.95777	-9.95777	-9.95777	-2.26654	-9.95777	-9.95777	-9.95777	-9.95777	-9.95777	-2.53152	-9.95777	-9.95777	-9.95777	-9.95777
Otu616	-9.95777	-9.95777	-9.95777	-9.95777	-9.95777	-9.95777	-9.95777	-9.95777	-9.95777	-9.95777	-9.95777	-3.53137	-2.19418	-9.95777	-9.95777	-9.95777
Otu615	-0.80074	-9.95777	-9.95777	-9.95777	-9.95777	-1.58849	-9.95777	-9.95777	-9.95777	-9.95777	-9.95777	-1.20963	-0.609247	-9.95777	-9.95777	-9.95777
Otu614	-2.06375	-9.95777	-9.95777	-9.95777	-9.95777	-9.95777	-9.95777	-9.95777	-9.95777	-9.95777	-9.95777	-9.95777	-9.95777	-9.95777	-9.95777	-9.95777
Otu613	-9.95777	-9.95777	-9.95777	-9.95777	-9.95777	-9.95777	-9.95777	-9.95777	-9.95777	-9.95777	-9.95777	-1.94658	-9.95777	-9.95777	-9.95777	-9.95777
Otu612	-9.95777	-9.95777	-9.95777	-9.95777	-9.95777	-9.95777	-9.95777	-9.95777	-9.95777	-9.95777	-5.61835	-9.95777	-9.95777	-3.31377	-9.95777	-9.95777
Otu611	-2.80067	-9.95777	-9.95777	-9.95777	-9.95777	-9.95777	-9.95777	-9.95777	-9.95777	-9.95777	-9.95777	-9.95777	-2.19418	-9.95777	-9.95777	-9.95777
Otu610	-3.38555	-9.95777	-9.95777	-9.95777	-9.95777	-1.26657	-9.95777	-9.95777	-9.95777	-9.95777	-9.95777	-9.95777	-1.93116	-9.95777	-9.95777	-9.95777
Otu61	-9.95777	0.792364	-9.95777	3.0896	2.24527	-9.95777	-9.95777	-9.95777	-9.95777	-9.95777	-0.866984	-1.94658	-4.51538	2.30667	-9.95777	3.08033
Otu609	0.25815	-9.95777	-9.95777	-5.57243	-9.95777	-0.266575	-5.57694	-9.95777	-9.95777	-9.95777	-9.95777	-3.53137	0.00742215	-9.95777	-9.95777	-9.95777
Otu608	-0.92627	-9.95777	-9.95777	-9.95777	-9.95777	-1.00354	-9.95777	-9.95777	-9.95777	-9.95777	-9.95777	-0.361641	-1.51613	-9.95777	-9.95777	-9.95777
Otu607	-3.38555	-9.95777	-9.95777	-9.95777	-9.95777	-1.00354	-9.95777	-9.95777	-9.95777	-9.95777	-9.95777	-9.95777	-4.51538	-9.95777	-9.95777	-9.95777
Otu606	-9.95777	-9.95777	-9.95777	-9.95777	-9.95777	-9.95777	-9.95777	-9.95777	-9.95777	-9.95777	-9.95777	-9.95777	-2.19418	-9.95777	-9.95777	-9.95777
Otu605	-9.95777	-9.95777	-9.95777	-9.95777	-9.95777	-2.26654	-9.95777	-9.95777	-9.95777	-9.95777	-9.95777	-9.95777	-9.95777	-9.95777	-9.95777	-9.95777
Otu604	-9.95777	-9.95777	-9.95777	-9.95777	-9.95777	-2.26654	-9.95777	-9.95777	-9.95777	-9.95777	-9.95777	-9.95777	-9.95777	-9.95777	-9.95777	-9.95777
Otu603	-2.06375	-9.95777	-9.95777	-9.95777	-9.95777	-9.95777	-9.95777	-9.95777	-9.95777	-9.95777	-9.95777	-9.95777	-9.95777	-9.95777	-9.95777	-9.95777
Otu602	-3.38555	-9.95777	-9.95777	-9.95777	-9.95777	-1.41857	-9.95777	-9.95777	-9.95777	-9.95777	-9.95777	-1.53156	-3.51595	-9.95777	-9.95777	-9.95777
Otu601	-9.95777	-9.95777	-9.95777	-9.95777	-9.95777	-1.26657	-9.95777	-9.95777	-9.95777	-9.95777	-9.95777	-9.95777	-9.95777	-9.95777	-9.95777	-9.95777
Otu600	-2.38567	-9.95777	-9.95777	-9.95777	-9.95777	-2.26654	-9.95777	-9.95777	-9.95777	-9.95777	-9.95777	-9.95777	-1.19421	-9.95777	-9.95777	-9.95777
Otu60	-9.95777	2.33351	-9.95777	1.355	1.98378	-9.95777	-9.95777	-9.95777	-9.95777	2.30299	1.43341	-9.95777	-9.95777	3.05416	-9.95777	2.39067
Otu6	7.07065	-0.448642	-9.95777	-9.95777	-9.95777	7.05355	-9.95777	-9.95777	-9.95777	-9.95777	-9.95777	7.02685	7.03075	-2.17638	-1.61504	-9.95777
Otu599	-2.06375	-9.95777	-9.95777	-9.95777	-9.95777	-2.26654	-9.95777	-9.95777	-9.95777	-9.95777	-9.95777	-1.94658	-9.95777	-9.95777	-9.95777	-9.95777
Otu598	-9.95777	-9.95777	-9.95777	-9.95777	-9.95777	-2.26654	-9.95777	-9.95777	-9.95777	-9.95777	-9.95777	-9.95777	-9.95777	-9.95777	-9.95777	-9.95777
Otu597	-4.38507	-9.95777	-9.95777	-9.95777	-9.95777	-2.26654	-9.95777	-9.95777	-9.95777	-9.95777	-9.95777	-1.7242	-2.51609	-9.95777	-9.95777	-9.95777
Otu596	-2.06375	-9.95777	-9.95777	-9.95777	-9.95777	-9.95777	-9.95777	-9.95777	-9.95777	-9.95777	-9.95777	-9.95777	-9.95777	-9.95777	-9.95777	-9.95777
Otu595	-9.95777	-9.95777	-9.95777	-9.95777	-9.95777	-9.95777	-9.95777	-9.95777	-9.95777	-9.95777	-9.95777	-2.20961	-9.95777	-9.95777	-9.95777	-9.95777
Otu594	-9.95777	-9.95777	-9.95777	-9.95777	-9.95777	-1.58849	-9.95777	-9.95777	-9.95777	-9.95777	-9.95777	-9.95777	-4.51538	-9.95777	-9.95777	-9.95777
Otu593	-9.95777	-9.95777	-9.95777	-9.95777	-9.95777	-2.26654	-9.95777	-9.95777	-9.95777	-9.95777	-9.95777	-9.95777	-9.95777	-9.95777	-9.95777	-9.95777
Otu592	-3.38555	-9.95777	-9.95777	-9.95777	-9.95777	-3.58829	-9.95777	-9.95777	-9.95777	-9.95777	-9.95777	-1.7242	-1.34621	-9.95777	-9.95777	-9.95777
Otu591	-2.06375	-9.95777	-9.95777	-9.95777	-9.95777	-4.58766	-9.95777	-9.95777	-9.95777	-9.95777	-9.95777	-9.95777	-9.95777	-9.95777	-9.95777	-9.95777
Otu590	-9.95777	-9.95777	-9.95777	-9.95777	-9.95777	-2.26654	-9.95777	-9.95777	-9.95777	-9.95777	-9.95777	-9.95777	-9.95777	-9.95777	-9.95777	-9.95777
Otu59	-9.95777	3.49848	-9.95777	0.424265	0.946304	-9.95777	-9.95777	-9.95777	-9.95777	-9.95777	3.09237	-9.95777	-9.95777	2.42485	-9.95777	2.00633
Otu589	-2.06375	-9.95777	-9.95777	-9.95777	-9.95777	-2.58845	-9.95777	-9.95777	-9.95777	-9.95777	-9.95777	-9.95777	-4.51538	-9.95777	-9.95777	-9.95777
Otu588	-9.95777	-9.95777	-9.95777	-9.95777	-9.95777	-1.26657	-9.95777	-9.95777	-9.95777	-9.95777	-9.95777	-1.7242	-0.428676	-9.95777	-9.95777	-9.95777
Otu587	-9.95777	-9.95777	-9.95777	-3.25368	-9.95777	-9.95777	-9.95777	-9.95777	-9.95777	-9.95777	-9.95777	-9.95777	-9.95777	-9.95777	-9.95777	-9.95777
Otu586	-2.38567	-9.95777	-9.95777	-9.95777	-9.95777	-3.00345	-9.95777	-9.95777	-9.95777	-9.95777	-9.95777	-9.95777	-1.93116	-9.95777	-9.95777	-9.95777
Otu585	-3.38555	-9.95777	-9.95777	-9.95777	-9.95777	-2.58845	-9.95777	-9.95777	-9.95777	-9.95777	-9.95777	-2.94652	-1.34621	-9.95777	-9.95777	-9.95777
Otu584	-9.95777	-9.95777	-9.95777	-9.95777	-9.95777	-9.95777	-9.95777	-9.95777	-9.95777	-9.95777	-9.95777	-9.95777	-1.70877	-9.95777	-9.95777	-9.95777
Otu583	-9.95777	-9.95777	-9.95777	-9.95777	-9.95777	-4.58766	-9.95777	-9.95777	-9.95777	-9.95777	-9.95777	-3.53137	-1.93116	-9.95777	-9.95777	-9.95777
Otu582	-9.95777	-9.95777	-9.95777	-9.95777	-9.95777	-9.95777	-9.95777	-9.95777	-9.95777	-9.95777	-9.95777	-1.94658	-9.95777	-9.95777	-9.95777	-9.95777
Otu581	-9.95777	-9.95777	-9.95777	-9.95777	-9.95777	-9.95777	-9.95777	-9.95777	-9.95777	-9.95777	-9.95777	-9.95777	-1.93116	-9.95777	-9.95777	-9.95777
Otu580	-3.38555	-9.95777	-9.95777	-9.95777	-9.95777	-1.58849	-9.95777	-9.95777	-9.95777	-9.95777	-9.95777	-9.95777	-9.95777	-9.95777	-9.95777	-9.95777
Otu58	-9.95777	1.82889	-9.95777	3.07172	1.69838	-9.95777	-9.95777	-9.95777	1.51917	3.09705	1.36681	-3.53137	-9.95777	1.35284	-9.95777	-9.95777
Otu579	-4.38507	-9.95777	-9.95777	-9.95777	-9.95777	-9.95777	-9.95777	-9.95777	-9.95777	-9.95777	-9.95777	-1.07213	-2.19418	-9.95777	-9.95777	-9.95777
Otu578	-2.80067	-9.95777	-9.95777	-9.95777	-9.95777	-9.95777	-9.95777	-9.95777	-9.95777	-9.95777	-9.95777	-9.95777	-1.70877	-9.95777	-9.95777	-9.95777
Otu577	-2.80067	-9.95777	-9.95777	-9.95777	-9.95777	-9.95777	-9.95777	-9.95777	-9.95777	-9.95777	-9.95777	-1.53156	-1.93116	-9.95777	-9.95777	-9.95777
Otu576	-9.95777	-9.95777	-9.95777	-9.95777	-9.95777	-2.00352	-9.95777	-9.95777	-9.95777	-9.95777	-9.95777	-9.95777	-9.95777	-9.95777	-9.95777	-9.95777
Otu575	-1.80073	-9.95777	-9.95777	-9.95777	-9.95777	-9.95777	-9.95777	-9.95777	-9.95777	-9.95777	-9.95777	-9.95777	-9.95777	-9.95777	-9.95777	-9.95777
Otu574	-1.80073	-9.95777	-9.95777	-9.95777	-9.95777	-0.88806	-9.95777	-9.95777	-9.95777	-9.95777	-9.95777	-9.95777	-2.93109	-9.95777	-9.95777	-9.95777
Otu573	-9.95777	-9.95777	-9.95777	-9.95777	-9.95777	-2.00352	-9.95777	-9.95777	-9.95777	-9.95777	-9.95777	-9.95777	-9.95777	-9.95777	-9.95777	-9.95777
Otu572	-2.38567	-9.95777	-9.95777	-9.95777	-9.95777	-2.00352	-9.95777	-9.95777	-9.95777	-9.95777	-9.95777	-9.95777	-4.51538	-9.95777	-9.95777	-9.95777
Otu571	-9.95777	-9.95777	-9.95777	-9.95777	-9.95777	-3.58829	-9.95777	-9.95777	-9.95777	-9.95777	-9.95777	-0.531566	-9.95777	-9.95777	-9.95777	-9.95777
Otu570	-3.38555	-9.95777	-9.95777	-9.95777	-9.95777	-1.12907	-9.95777	-9.95777	-9.95777	-9.95777	-9.95777	-1.7242	-9.95777	-9.95777	-9.95777	-9.95777
Otu57	-9.95777	0.810742	-9.95777	1.30691	-0.0536951	-3.00345	-9.95777	-9.95777	-9.95777	2.70473	3.02558	-4.53079	-9.95777	1.61209	-9.95777	-9.95777
Otu569	-2.80067	-9.95777	-9.95777	-9.95777	-9.95777	-2.00352	-9.95777	-9.95777	-9.95777	-9.95777	-9.95777	-9.95777	-3.51595	-9.95777	-9.95777	-9.95777
Otu568	-4.38507	-9.95777	-9.95777	-9.95777	-9.95777	-4.58766	-9.95777	-9.95777	-9.95777	-9.95777	-9.95777	-1.20963	-9.95777	-9.95777	-9.95777	-9.95777
Otu567	-4.38507	-9.95777	-9.95777	-9.95777	-9.95777	-9.95777	-9.95777	-9.95777	-9.95777	-9.95777	-9.95777	-1.94658	-1.93116	-9.95777	-9.95777	-9.95777
Otu566	-9.95777	-9.95777	-9.95777	-9.95777	-9.95777	-2.00352	-9.95777	-9.95777	-9.95777	-9.95777	-9.95777	-1.53156	-2.51609	-9.95777	-9.95777	-9.95777
Otu565	-3.38555	-9.95777	-9.95777	-9.95777	-9.95777	-9.95777	-9.95777	-9.95777	-9.95777	-9.95777	-9.95777	-9.95777	-1.93116	-9.95777	-9.95777	-9.95777
Otu564	-1.3857	-9.95777	-9.95777	-9.95777	-9.95777	-9.95777	-9.95777	-9.95777	-9.95777	-9.95777	-9.95777	-9.95777	-4.51538	-9.95777	-9.95777	-9.95777
Otu563	-0.298242	-9.95777	-9.95777	-9.95777	-9.95777	-2.58845	-9.95777	-9.95777	-9.95777	-9.95777	-9.95777	-1.53156	-1.19421	-9.95777	-9.95777	-9.95777
Otu562	-1.80073	-9.95777	-9.95777	-9.95777	-9.95777	-9.95777	-9.95777	-9.95777	-9.95777	-9.95777	-9.95777	-9.95777	-9.95777	-9.95777	-9.95777	-9.95777
Otu561	-9.95777	-9.95777	-9.95777	-9.95777	-9.95777	-9.95777	-9.95777	-9.95777	-9.95777	-9.95777	-9.95777	-1.94658	-9.95777	-9.95777	-9.95777	-9.95777
Otu560	-9.95777	-9.95777	-9.95777	-9.95777	-9.95777	-9.95777	-9.95777	-9.95777	-9.95777	-9.95777	-9.95777	-9.95777	-1.19421	-9.95777	-9.95777	-9.95777
Otu56	5.29025	-1.90806	-9.95777	0.799304	-0.909302	5.3496	-9.95777	-9.95777	-9.95777	-9.95777	-1.37394	5.37682	5.31675	-9.95777	-9.95777	-9.95777
Otu559	-3.38555	-9.95777	-9.95777	-9.95777	-9.95777	-3.00345	-9.95777	-9.95777	-9.95777	-9.95777	-9.95777	-9.95777	-1.70877	-9.95777	-9.95777	-9.95777
Otu558	-9.95777	-9.95777	-9.95777	-9.95777	-9.95777	-9.95777	-9.95777	-9.95777	-9.95777	-9.95777	-9.95777	-1.94658	-9.95777	-9.95777	-9.95777	-9.95777
Otu557	-9.95777	-9.95777	-9.95777	-9.95777	-9.95777	-9.95777	-9.95777	-9.95777	-9.95777	-9.95777	-9.95777	-9.95777	-9.95777	-9.95777	-9.95777	-1.75615
Otu556	-9.95777	-9.95777	-9.95777	-9.95777	-9.95777	-9.95777	-9.95777	-9.95777	-9.95777	-9.95777	-9.95777	-9.95777	-9.95777	-3.05078	-9.95777	-9.95777
Otu555	-9.95777	-9.95777	-9.95777	-9.95777	-9.95777	-1.78113	-9.95777	-9.95777	-9.95777	-9.95777	-9.95777	-9.95777	-9.95777	-9.95777	-9.95777	-9.95777
Otu554	-2.38567	-9.95777	-9.95777	-9.95777	-9.95777	-9.95777	-9.95777	-9.95777	-9.95777	-9.95777	-9.95777	-9.95777	-2.51609	-9.95777	-9.95777	-9.95777
Otu553	-9.95777	-9.95777	-9.95777	-9.95777	-9.95777	-2.00352	-9.95777	-9.95777	-9.95777	-9.95777	-9.95777	-9.95777	-4.51538	-9.95777	-9.95777	-9.95777
Otu552	-9.95777	-9.95777	-9.95777	-9.95777	-9.95777	-9.95777	-9.95777	-9.95777	-9.95777	-9.95777	-9.95777	-1.94658	-9.95777	-9.95777	-9.95777	-9.95777
Otu551	-9.95777	-9.95777	-9.95777	-9.95777	-9.95777	-9.95777	-9.95777	-9.95777	-9.95777	-9.95777	-9.95777	-1.94658	-9.95777	-9.95777	-9.95777	-9.95777
Otu550	-3.38555	-9.95777	-9.95777	-9.95777	-9.95777	-1.41857	-9.95777	-9.95777	-9.95777	-9.95777	-9.95777	-2.94652	-1.34621	-9.95777	-9.95777	-9.95777
Otu55	-9.95777	2.64651	-9.95777	2.16573	2.34223	-9.95777	-9.95777	-9.95777	-9.95777	-9.95777	3.21417	-9.95777	-9.95777	3.08867	-9.95777	-9.95777
Otu549	-9.95777	-9.95777	-9.95777	-9.95777	-9.95777	-9.95777	-9.95777	-9.95777	-9.95777	-9.95777	-9.95777	-1.94658	-9.95777	-9.95777	-9.95777	-9.95777
Otu548	-9.95777	-9.95777	-9.95777	-9.95777	-9.95777	-9.95777	-9.95777	-9.95777	-9.95777	-9.95777	-9.95777	-1.94658	-9.95777	-9.95777	-9.95777	-9.95777
Otu547	-9.95777	-9.95777	-9.95777	-9.95777	-9.95777	-9.95777	-9.95777	-2.79528	-2.84999	-4.46448	-9.95777	-9.95777	-9.95777	-9.95777	-2.463	-9.95777
Otu546	-4.38507	-9.95777	-9.95777	-9.95777	-9.95777	-2.00352	-9.95777	-9.95777	-9.95777	-9.95777	-9.95777	-9.95777	-9.95777	-9.95777	-9.95777	-9.95777
Otu545	-1.21577	-9.95777	-9.95777	-9.95777	-9.95777	-1.41857	-9.95777	-9.95777	-9.95777	-9.95777	-9.95777	-2.20961	-4.51538	-9.95777	-9.95777	-9.95777
Otu544	-9.95777	-9.95777	-9.95777	-9.95777	-9.95777	-9.95777	-9.95777	-9.95777	-9.95777	-9.95777	-9.95777	-1.7242	-4.51538	-9.95777	-9.95777	-9.95777
Otu543	-3.38555	-9.95777	-9.95777	-9.95777	-9.95777	-9.95777	-9.95777	-9.95777	-9.95777	-9.95777	-9.95777	-1.94658	-3.51595	-9.95777	-9.95777	-9.95777
Otu542	-2.38567	-9.95777	-9.95777	-9.95777	-9.95777	-9.95777	-9.95777	-9.95777	-9.95777	-9.95777	-9.95777	-1.94658	-4.51538	-9.95777	-9.95777	-9.95777
Otu541	-9.95777	-9.95777	-9.95777	-9.95777	-9.95777	-2.00352	-9.95777	-9.95777	-9.95777	-9.95777	-9.95777	-9.95777	-9.95777	-9.95777	-9.95777	-9.95777
Otu540	-4.38507	-9.95777	-9.95777	-9.95777	-9.95777	-9.95777	-9.95777	-9.95777	-9.95777	-9.95777	-9.95777	-1.94658	-9.95777	-9.95777	-9.95777	-9.95777
Otu54	-9.95777	1.44948	-9.95777	2.10374	1.50573	-9.95777	-9.95777	-9.95777	-4.43435	1.9442	3.10604	-9.95777	-9.95777	1.864	-9.95777	-9.95777
Otu539	-1.80073	-9.95777	-9.95777	-9.95777	-9.95777	-9.95777	-9.95777	-9.95777	-9.95777	-9.95777	-9.95777	-9.95777	-4.51538	-9.95777	-9.95777	-9.95777
Otu538	-4.38507	-9.95777	-9.95777	-9.95777	-9.95777	-2.00352	-9.95777	-9.95777	-9.95777	-9.95777	-9.95777	-9.95777	-4.51538	-9.95777	-9.95777	-9.95777
Otu537	-1.57834	-9.95777	-9.95777	-9.95777	-9.95777	-3.00345	-9.95777	-9.95777	-9.95777	-9.95777	-9.95777	-9.95777	-4.51538	-9.95777	-9.95777	-9.95777
Otu536	-2.06375	-9.95777	-9.95777	-9.95777	-9.95777	-9.95777	-9.95777	-9.95777	-9.95777	-9.95777	-9.95777	-1.94658	-4.51538	-9.95777	-9.95777	-9.95777
Otu535	-1.21577	-9.95777	-9.95777	-9.95777	-9.95777	-1.78113	-9.95777	-9.95777	-9.95777	-9.95777	-9.95777	-9.95777	-2.19418	-9.95777	-9.95777	-9.95777
Otu534	-2.06375	-9.95777	-9.95777	-9.95777	-9.95777	-2.00352	-9.95777	-9.95777	-9.95777	-9.95777	-9.95777	-2.53152	-9.95777	-9.95777	-9.95777	-9.95777
Otu533	-2.80067	-9.95777	-9.95777	-9.95777	-9.95777	-2.00352	-9.95777	-9.95777	-9.95777	-9.95777	-9.95777	-9.95777	-4.51538	-9.95777	-9.95777	-9.95777
Otu532	-9.95777	-9.95777	-9.95777	-9.95777	-9.95777	-1.58849	-9.95777	-9.95777	-9.95777	-9.95777	-9.95777	-9.95777	-4.51538	-9.95777	-9.95777	-9.95777
Otu531	-1.57834	-9.95777	-9.95777	-9.95777	-9.95777	-1.78113	-9.95777	-9.95777	-9.95777	-9.95777	-9.95777	-9.95777	-2.93109	-9.95777	-9.95777	-9.95777
Otu530	-2.38567	-9.95777	-9.95777	-9.95777	-9.95777	-9.95777	-9.95777	-9.95777	-9.95777	-9.95777	-9.95777	-9.95777	-1.34621	-9.95777	-9.95777	-9.95777
Otu53	-9.95777	3.35558	-9.95777	2.28225	3.42289	-9.95777	-9.95777	-9.95777	1.29289	1.78274	3.43612	-9.95777	-9.95777	3.75002	-9.95777	4.53976
Otu529	-9.95777	-9.95777	-9.95777	-9.95777	-9.95777	-1.78113	-9.95777	-9.95777	-9.95777	-9.95777	-9.95777	-9.95777	-9.95777	-9.95777	-9.95777	-9.95777
Otu528	-9.95777	-9.95777	-9.95777	-9.95777	-9.95777	-9.95777	-9.95777	-9.95777	-9.95777	-9.95777	-9.95777	-1.7242	-9.95777	-9.95777	-9.95777	-9.95777
Otu527	-3.38555	-9.95777	-9.95777	-9.95777	-9.95777	-9.95777	-9.95777	-9.95777	-9.95777	-9.95777	-9.95777	-1.7242	-9.95777	-9.95777	-9.95777	-9.95777
Otu526	-4.38507	-9.95777	-9.95777	-9.95777	-9.95777	-1.78113	-9.95777	-9.95777	-9.95777	-9.95777	-9.95777	-1.7242	-2.93109	-9.95777	-9.95777	-9.95777
Otu525	-0.21578	-9.95777	-9.95777	-4.57491	-9.95777	-1.41857	-9.95777	-9.95777	-9.95777	-9.95777	-9.95777	-0.946601	-2.51609	-9.95777	-9.95777	-9.95777
Otu524	-3.38555	-9.95777	-9.95777	-9.95777	-9.95777	-9.95777	-9.95777	-9.95777	-9.95777	-9.95777	-9.95777	-0.831124	-1.70877	-9.95777	-9.95777	-9.95777
Otu523	-9.95777	-9.95777	-9.95777	-9.95777	-9.95777	-2.58845	-9.95777	-9.95777	-9.95777	-9.95777	-9.95777	-1.7242	-2.51609	-9.95777	-9.95777	-9.95777
Otu522	-2.06375	-9.95777	-9.95777	-9.95777	-9.95777	-9.95777	-9.95777	-9.95777	-9.95777	-9.95777	-9.95777	-9.95777	-9.95777	-9.95777	-9.95777	-9.95777
Otu521	-9.95777	-9.95777	-9.95777	-9.95777	-9.95777	-1.58849	-9.95777	-9.95777	-9.95777	-9.95777	-9.95777	-9.95777	-9.95777	-9.95777	-9.95777	-9.95777
Otu520	-2.38567	-9.95777	-9.95777	-9.95777	-9.95777	-3.58829	-9.95777	-9.95777	-9.95777	-9.95777	-9.95777	-1.53156	-9.95777	-9.95777	-9.95777	-9.95777
Otu52	-3.38555	4.1454	-9.95777	2.75518	3.38837	-1.00354	-9.95777	-9.95777	1.08853	3.81558	3.43069	-9.95777	-2.51609	3.36416	-9.95777	-9.95777
Otu519	-9.95777	-9.95777	-9.95777	-9.95777	-9.95777	-1.41857	-9.95777	-9.95777	-9.95777	-9.95777	-9.95777	-9.95777	-9.95777	-9.95777	-9.95777	-9.95777
Otu518	-9.95777	-9.95777	-9.95777	-9.95777	-9.95777	-1.78113	-9.95777	-9.95777	-9.95777	-9.95777	-9.95777	-9.95777	-9.95777	-9.95777	-9.95777	-9.95777
Otu517	-2.80067	-9.95777	-9.95777	-9.95777	-9.95777	-9.95777	-9.95777	-9.95777	-9.95777	-9.95777	-9.95777	-1.20963	-1.70877	-9.95777	-9.95777	-9.95777
Otu516	-9.95777	-9.95777	-9.95777	-9.95777	-9.95777	-2.00352	-9.95777	-9.95777	-9.95777	-9.95777	-9.95777	-9.95777	-1.70877	-9.95777	-9.95777	-9.95777
Otu515	-1.57834	-9.95777	-9.95777	-9.95777	-9.95777	-9.95777	-9.95777	-9.95777	-9.95777	-9.95777	-9.95777	-4.53079	-4.51538	-9.95777	-9.95777	-9.95777
Otu514	-9.95777	-9.95777	-9.95777	-9.95777	-9.95777	-1.78113	-9.95777	-9.95777	-9.95777	-9.95777	-9.95777	-9.95777	-1.93116	-9.95777	-9.95777	-9.95777
Otu513	-3.38555	-9.95777	-3.24	-9.95777	-9.95777	-9.95777	-9.95777	-9.95777	-9.95777	-9.95777	-9.95777	-1.36163	-4.51538	-9.95777	-9.95777	-9.95777
Otu512	-1.3857	-9.95777	-9.95777	-9.95777	-9.95777	-9.95777	-9.95777	-9.95777	-9.95777	-9.95777	-9.95777	-1.7242	-4.51538	-9.95777	-9.95777	-9.95777
Otu511	-1.80073	-9.95777	-9.95777	-9.95777	-9.95777	-9.95777	-9.95777	-9.95777	-9.95777	-9.95777	-9.95777	-1.53156	-2.93109	-9.95777	-9.95777	-9.95777
Otu510	-9.95777	-9.95777	-9.95777	-9.95777	-9.95777	-9.95777	-9.95777	-9.95777	-9.95777	-9.95777	-9.95777	-1.7242	-4.51538	-9.95777	-9.95777	-9.95777
Otu51	-4.38507	3.06538	-9.95777	2.70967	3.26823	-9.95777	-9.95777	-9.95777	-9.95777	2.90985	3.10604	-9.95777	-9.95777	4.00259	-9.95777	3.67488
Otu509	-9.95777	-9.95777	-9.95777	-9.95777	-9.95777	-9.95777	-9.95777	-9.95777	-9.95777	-9.95777	-9.95777	-1.20963	-9.95777	-9.95777	-9.95777	-9.95777
Otu508	-2.38567	-9.95777	-9.95777	-9.95777	-9.95777	-1.41857	-9.95777	-9.95777	-9.95777	-9.95777	-9.95777	-1.94658	-2.93109	-9.95777	-9.95777	-9.95777
Otu507	-9.95777	-9.95777	-9.95777	-9.95777	-9.95777	-9.95777	-9.95777	-9.95777	-9.95777	-9.95777	-9.95777	-9.95777	-1.51613	-9.95777	-9.95777	-9.95777
Otu506	-9.95777	-9.95777	-9.95777	-9.95777	-9.95777	-9.95777	-9.95777	-9.95777	-9.95777	-9.95777	-9.95777	-9.95777	-1.51613	-9.95777	-9.95777	-9.95777
Otu505	-9.95777	-9.95777	-9.95777	-9.95777	-9.95777	-3.00345	-9.95777	-9.95777	-9.95777	-9.95777	-9.95777	-9.95777	-9.95777	-9.95777	-9.95777	-9.95777
Otu504	-2.38567	-9.95777	-9.95777	-9.95777	-9.95777	-3.58829	-9.95777	-9.95777	-9.95777	-9.95777	-9.95777	-1.7242	-4.51538	-9.95777	-9.95777	-9.95777
Otu503	-2.80067	-9.95777	-9.95777	-9.95777	-9.95777	-3.00345	-9.95777	-9.95777	-9.95777	-9.95777	-9.95777	-2.20961	-1.51613	-9.95777	-9.95777	-9.95777
Otu502	-9.95777	-9.95777	-9.95777	-9.95777	-9.95777	-9.95777	-9.95777	-9.95777	-9.95777	-9.95777	-9.95777	-1.7242	-4.51538	-9.95777	-9.95777	-9.95777
Otu501	-4.38507	-9.95777	-9.95777	-9.95777	-9.95777	-9.95777	-9.95777	-9.95777	-9.95777	-9.95777	-9.95777	-2.94652	-9.95777	-9.95777	-9.95777	-9.95777
Otu500	-0.578349	-9.95777	-9.95777	-9.95777	-9.95777	-3.00345	-9.95777	-9.95777	-9.95777	-9.95777	-9.95777	-0.946601	-0.815697	-9.95777	-9.95777	-9.95777
Otu50	-0.685264	0.82889	-0.704074	1.26975	0.785839	-0.0649412	-5.57694	1.46518	2.50749	1.6009	3.3177	0.960285	-0.0567081	0.119047	0.500428	3.20466
Otu5	7.67533	1.73578	-5.55881	-9.95777	-9.95777	7.70295	-0.535869	-9.95777	2.38515	-9.95777	-9.95777	7.55091	7.70151	-1.46591	-9.95777	-9.95777
Otu499	-0.80074	-9.95777	-9.95777	-9.95777	-9.95777	-0.781146	-9.95777	-9.95777	-9.95777	-9.95777	-9.95777	-3.53137	-1.34621	-9.95777	-9.95777	-9.95777
Otu498	-3.38555	-9.95777	-9.95777	-9.95777	-9.95777	-2.26654	-9.95777	-9.95777	-9.95777	-4.46448	-9.95777	-1.53156	-2.51609	-9.95777	-9.95777	-9.95777
Otu497	-2.38567	-9.95777	-9.95777	-9.95777	-9.95777	-9.95777	-9.95777	-9.95777	-9.95777	-9.95777	-9.95777	-9.95777	-1.70877	-9.95777	-9.95777	-9.95777
Otu496	-9.95777	-9.95777	-9.95777	-9.95777	-9.95777	-9.95777	-9.95777	-9.95777	-9.95777	-9.95777	-9.95777	-1.7242	-9.95777	-9.95777	-9.95777	-9.95777
Otu495	-9.95777	-9.95777	-9.95777	-9.95777	-9.95777	-9.95777	-9.95777	-9.95777	-9.95777	-9.95777	-9.95777	-1.53156	-9.95777	-9.95777	-9.95777	-9.95777
Otu494	-9.95777	-9.95777	-9.95777	-9.95777	-9.95777	-9.95777	-9.95777	-9.95777	-9.95777	-9.95777	-9.95777	-1.7242	-9.95777	-9.95777	-9.95777	-9.95777
Otu493	-3.38555	-9.95777	-9.95777	-9.95777	-9.95777	-9.95777	-9.95777	-9.95777	-9.95777	-9.95777	-9.95777	-1.7242	-9.95777	-9.95777	-9.95777	-9.95777
Otu492	-9.95777	-9.95777	-9.95777	-9.95777	-9.95777	-9.95777	-9.95777	-9.95777	-9.95777	-9.95777	-9.95777	-1.7242	-2.93109	-9.95777	-9.95777	-9.95777
Otu491	-9.95777	-9.95777	-9.95777	-9.95777	-9.95777	-9.95777	-9.95777	-9.95777	-9.95777	-9.95777	-9.95777	-9.95777	-1.70877	-9.95777	-9.95777	-9.95777
Otu490	-9.95777	-9.95777	-9.95777	-9.95777	-9.95777	-1.58849	-9.95777	-9.95777	-9.95777	-9.95777	-9.95777	-9.95777	-1.93116	-9.95777	-9.95777	-9.95777
Otu49	-9.95777	3.07302	-9.95777	2.60914	1.87828	-9.95777	-9.95777	-9.95777	3.33976	-9.95777	2.74007	-9.95777	-9.95777	2.92258	-9.95777	4.39067
Otu489	-9.95777	-9.95777	-9.95777	-9.95777	-9.95777	-9.95777	-9.95777	-9.95777	-9.95777	-9.95777	-9.95777	-9.95777	-3.51595	-9.95777	-9.95777	-9.95777
Otu488	-9.95777	-9.95777	-9.95777	-9.95777	-9.95777	-3.58829	-9.95777	-9.95777	-9.95777	-9.95777	-9.95777	-1.20963	-2.93109	-9.95777	-9.95777	-9.95777
Otu487	-4.38507	-9.95777	-9.95777	-9.95777	-9.95777	-1.78113	-9.95777	-9.95777	-9.95777	-9.95777	-9.95777	-9.95777	-3.51595	-9.95777	-9.95777	-9.95777
Otu486	-2.06375	-9.95777	-9.95777	-9.95777	-9.95777	-2.00352	-9.95777	-9.95777	-9.95777	-9.95777	-9.95777	-9.95777	-9.95777	-9.95777	-9.95777	-9.95777
Otu485	-4.38507	-9.95777	-9.95777	-9.95777	-9.95777	-4.58766	-9.95777	-9.95777	-9.95777	-9.95777	-9.95777	-1.7242	-1.34621	-9.95777	-9.95777	-9.95777
Otu484	-9.95777	-9.95777	-9.95777	-9.95777	-9.95777	-2.58845	-9.95777	-9.95777	-9.95777	-9.95777	-9.95777	-1.7242	-2.51609	-9.95777	-9.95777	-9.95777
Otu483	-9.95777	-9.95777	-9.95777	-9.95777	-9.95777	-9.95777	-9.95777	-9.95777	-9.95777	-9.95777	-9.95777	-1.7242	-9.95777	-9.95777	-9.95777	-9.95777
Otu482	-9.95777	-9.95777	-9.95777	-9.95777	-9.95777	-9.95777	-9.95777	-9.95777	-9.95777	-9.95777	-9.95777	-1.53156	-9.95777	-9.95777	-9.95777	-9.95777
Otu481	-9.95777	-9.95777	-9.95777	-9.95777	-9.95777	-9.95777	-9.95777	-9.95777	-9.95777	-9.95777	-9.95777	-1.36163	-2.51609	-9.95777	-9.95777	-9.95777
Otu480	-3.38555	-9.95777	-9.95777	-9.95777	-9.95777	-1.41857	-9.95777	-9.95777	-9.95777	-9.95777	-9.95777	-0.946601	-2.93109	-9.95777	-9.95777	-9.95777
Otu48	-2.38567	-9.95777	-9.95777	0.633718	-0.657764	-1.12907	-9.95777	2.96841	3.92692	4.52065	2.59244	-1.94658	-0.815697	0.721711	1.32355	3.02144
Otu479	-4.38507	-9.95777	-9.95777	-9.95777	-9.95777	-1.58849	-9.95777	-9.95777	-9.95777	-9.95777	-9.95777	-2.20961	-2.51609	-9.95777	-9.95777	-9.95777
Otu478	-3.38555	-9.95777	-9.95777	-9.95777	-9.95777	-1.78113	-9.95777	-9.95777	-9.95777	-9.95777	-9.95777	-1.53156	-9.95777	-9.95777	-9.95777	-9.95777
Otu477	-1.06377	-9.95777	-9.95777	-9.95777	-9.95777	-2.00352	-9.95777	-9.95777	-9.95777	-9.95777	-9.95777	-9.95777	-9.95777	-9.95777	-9.95777	-9.95777
Otu476	-9.95777	-9.95777	-9.95777	-9.95777	-9.95777	-9.95777	-9.95777	-9.95777	-9.95777	-9.95777	-9.95777	-1.53156	-9.95777	-9.95777	-9.95777	-9.95777
Otu475	-1.06377	-9.95777	-9.95777	-9.95777	-9.95777	-3.58829	-9.95777	-9.95777	-9.95777	-9.95777	-9.95777	-1.53156	-0.609247	-9.95777	-9.95777	-9.95777
Otu474	-1.57834	-9.95777	-9.95777	-9.95777	-9.95777	-2.00352	-9.95777	-9.95777	-9.95777	-9.95777	-9.95777	-0.361641	-2.93109	-9.95777	-9.95777	-9.95777
Otu473	-1.80073	-9.95777	-9.95777	-9.95777	-9.95777	-9.95777	-9.95777	-9.95777	-9.95777	-9.95777	-9.95777	-0.946601	-2.19418	-9.95777	-9.95777	-9.95777
Otu472	-9.95777	-9.95777	-9.95777	-9.95777	-9.95777	-9.95777	-9.95777	-9.95777	-9.95777	-9.95777	-9.95777	-1.36163	-2.51609	-9.95777	-9.95777	-9.95777
Otu471	-1.80073	-9.95777	-9.95777	-9.95777	-9.95777	-1.26657	-9.95777	-9.95777	-9.95777	-9.95777	-9.95777	-4.53079	-1.19421	-9.95777	-9.95777	-9.95777
Otu470	-9.95777	-9.95777	-9.95777	-9.95777	-9.95777	-9.95777	-9.95777	-9.95777	-9.95777	-9.95777	-9.95777	-1.53156	-9.95777	-9.95777	-9.95777	-9.95777
Otu47	-9.95777	2.4785	-9.95777	3.13162	1.38488	-9.95777	0.0635914	-9.95777	4.80338	-9.95777	2.32064	-9.95777	-9.95777	3.52151	-9.95777	4.25026
Otu469	-9.95777	-9.95777	-9.95777	-9.95777	-9.95777	-2.58845	-9.95777	-9.95777	-9.95777	-9.95777	-9.95777	-1.53156	-4.51538	-9.95777	-9.95777	-9.95777
Otu468	-2.80067	-9.95777	-9.95777	-9.95777	-9.95777	-1.26657	-9.95777	-9.95777	-9.95777	-9.95777	-9.95777	-9.95777	-9.95777	-9.95777	-9.95777	-9.95777
Otu467	-0.578349	-9.95777	-9.95777	-9.95777	-9.95777	-0.340575	-9.95777	-9.95777	-9.95777	-9.95777	-9.95777	-1.36163	-4.51538	-9.95777	-9.95777	-9.95777
Otu466	-9.95777	-9.95777	-9.95777	-9.95777	-9.95777	-9.95777	-9.95777	-9.95777	-9.95777	-9.95777	-9.95777	-9.95777	-1.34621	-9.95777	-9.95777	-9.95777
Otu465	-1.80073	-9.95777	-9.95777	-9.95777	-9.95777	-9.95777	-9.95777	-9.95777	-9.95777	-9.95777	-9.95777	-9.95777	-1.34621	-9.95777	-9.95777	-9.95777
Otu464	-9.95777	-9.95777	-9.95777	-9.95777	-9.95777	-9.95777	-9.95777	-9.95777	-9.95777	-9.95777	-9.95777	-1.53156	-9.95777	-9.95777	-9.95777	-9.95777
Otu463	-9.95777	-9.95777	-9.95777	-9.95777	-9.95777	-9.95777	-9.95777	-9.95777	-9.95777	-9.95777	-9.95777	-2.94652	-9.95777	-9.95777	-9.95777	-9.95777
Otu462	-0.92627	-9.95777	-9.95777	-9.95777	-9.95777	-4.58766	-9.95777	-9.95777	-9.95777	-9.95777	-9.95777	-1.7242	-2.19418	-9.95777	-9.95777	-9.95777
Otu461	-9.95777	-9.95777	-9.95777	-9.95777	-9.95777	-9.95777	-9.95777	-9.95777	-9.95777	-9.95777	-9.95777	-9.95777	-1.51613	-9.95777	-9.95777	-9.95777
Otu460	-4.38507	-9.95777	-9.95777	-2.25377	-9.95777	-3.58829	-9.95777	-9.95777	-9.95777	-9.95777	-9.95777	-9.95777	-9.95777	-3.63562	-9.95777	-9.95777
Otu46	-2.80067	3.18996	-9.95777	2.26975	3.02481	-2.58845	-9.95777	-9.95777	3.92252	2.01054	3.6978	-9.95777	-1.93116	2.65878	-1.2	-9.95777
Otu459	-0.578349	-9.95777	-9.95777	-9.95777	-9.95777	-9.95777	-9.95777	-9.95777	-9.95777	-9.95777	-9.95777	-9.95777	-9.95777	-9.95777	-9.95777	-9.95777
Otu458	-4.38507	-9.95777	-9.95777	-9.95777	-9.95777	-9.95777	-9.95777	-9.95777	-9.95777	-9.95777	-9.95777	-1.36163	-4.51538	-9.95777	-9.95777	-9.95777
Otu457	-9.95777	-9.95777	-9.95777	-9.95777	-9.95777	-2.58845	-9.95777	-9.95777	-9.95777	-9.95777	-9.95777	-1.36163	-2.19418	-9.95777	-9.95777	-9.95777
Otu456	-3.38555	-9.95777	-9.95777	-9.95777	-9.95777	-1.58849	-9.95777	-9.95777	-9.95777	-9.95777	-9.95777	-2.53152	-1.0567	-9.95777	-9.95777	-9.95777
Otu455	-9.95777	-9.95777	-9.95777	-9.95777	-9.95777	-9.95777	-9.95777	-9.95777	-9.95777	-9.95777	-9.95777	-1.53156	-9.95777	-9.95777	-9.95777	-9.95777
Otu454	-0.478814	-9.95777	-9.95777	-9.95777	-9.95777	-3.58829	-9.95777	-9.95777	-9.95777	-9.95777	-9.95777	-1.53156	-2.19418	-9.95777	-9.95777	-9.95777
Otu453	-1.80073	-9.95777	-9.95777	-9.95777	-9.95777	-4.58766	-9.95777	-9.95777	-9.95777	-9.95777	-9.95777	-1.20963	-1.93116	-9.95777	-9.95777	-9.95777
Otu452	-9.95777	-9.95777	-9.95777	-9.95777	-9.95777	-9.95777	-9.95777	-9.95777	-9.95777	-9.95777	-9.95777	-1.36163	-9.95777	-9.95777	-9.95777	-9.95777
Otu451	-9.95777	-9.95777	-9.95777	-9.95777	-9.95777	-2.58845	-9.95777	-9.95777	-9.95777	-9.95777	-9.95777	-1.20963	-9.95777	-9.95777	-9.95777	-9.95777
Otu450	-1.06377	-9.95777	-9.95777	-9.95777	-9.95777	-0.68161	-9.95777	-9.95777	-9.95777	-9.95777	-9.95777	-0.531566	-0.516138	-9.95777	-9.95777	-9.95777
Otu45	-9.95777	0.982695	-9.95777	2.80797	2.53127	-9.95777	-9.95777	-0.09491	-9.95777	2.69468	3.40326	-2.53152	-9.95777	3.00078	-9.95777	2.7852
Otu449	-4.38507	-9.95777	-9.95777	-9.95777	-9.95777	-4.58766	-9.95777	-9.95777	-9.95777	-9.95777	-9.95777	-1.20963	-9.95777	-9.95777	-9.95777	-9.95777
Otu448	-2.80067	-9.95777	-9.95777	-9.95777	-9.95777	-1.26657	-9.95777	-9.95777	-9.95777	-9.95777	-9.95777	-1.53156	-2.19418	-9.95777	-9.95777	-9.95777
Otu447	-2.80067	-9.95777	-9.95777	-9.95777	-9.95777	-9.95777	-9.95777	-9.95777	-9.95777	-9.95777	-9.95777	-1.36163	-9.95777	-9.95777	-9.95777	-9.95777
Otu446	-1.80073	-9.95777	-9.95777	-9.95777	-9.95777	-9.95777	-9.95777	-9.95777	-9.95777	-9.95777	-9.95777	-1.07213	-2.93109	-9.95777	-9.95777	-9.95777
Otu445	-1.06377	-9.95777	-9.95777	-9.95777	-9.95777	-9.95777	-9.95777	-9.95777	-9.95777	-9.95777	-9.95777	-1.53156	-2.93109	-9.95777	-9.95777	-9.95777
Otu444	-2.80067	-9.95777	-9.95777	-9.95777	-9.95777	-9.95777	-9.95777	-9.95777	-9.95777	-9.95777	-9.95777	-1.36163	-9.95777	-9.95777	-9.95777	-9.95777
Otu443	-2.06375	-9.95777	-9.95777	-9.95777	-9.95777	-1.41857	-9.95777	-9.95777	-9.95777	-9.95777	-9.95777	-0.531566	-1.70877	-9.95777	-9.95777	-9.95777
Otu442	-9.95777	-9.95777	-9.95777	-9.95777	-9.95777	-9.95777	-9.95777	-9.95777	-9.95777	-9.95777	-0.264322	-9.95777	-9.95777	-2.46587	-9.95777	-9.95777
Otu441	-4.38507	-9.95777	-9.95777	-9.95777	-9.95777	-1.26657	-9.95777	-9.95777	-9.95777	-9.95777	-9.95777	-9.95777	-2.93109	-9.95777	-9.95777	-9.95777
Otu440	-0.92627	-9.95777	-9.95777	-9.95777	-9.95777	-2.58845	-9.95777	-9.95777	-9.95777	-9.95777	-9.95777	-0.444103	-4.51538	-9.95777	-9.95777	-9.95777
Otu44	-9.95777	3.65162	-9.95777	2.04632	2.61127	-9.95777	-9.95777	-9.95777	-9.95777	3.87911	1.65425	-9.95777	-9.95777	2.98987	-9.95777	0.436477
Otu439	-4.38507	-9.95777	-9.95777	-9.95777	-9.95777	-1.41857	-9.95777	-9.95777	-9.95777	-9.95777	-9.95777	-1.94658	-1.0567	-9.95777	-9.95777	-9.95777
Otu438	-9.95777	-9.95777	-9.95777	-9.95777	-9.95777	-9.95777	-9.95777	-9.95777	-9.95777	-9.95777	-9.95777	-1.36163	-9.95777	-9.95777	-9.95777	-9.95777
Otu437	-9.95777	-9.95777	-3.24	-9.95777	-9.95777	-9.95777	-9.95777	-2.21036	-9.95777	-9.95777	-9.95777	-9.95777	-9.95777	-9.95777	-3.19989	-1.75615
Otu436	-1.21577	-9.95777	-9.95777	-9.95777	-9.95777	-2.58845	-9.95777	-9.95777	-9.95777	-9.95777	-9.95777	-1.20963	-1.0567	-9.95777	-9.95777	-9.95777
Otu435	-9.95777	-9.95777	-9.95777	-9.95777	-9.95777	-3.00345	-9.95777	-9.95777	-9.95777	-9.95777	-9.95777	-1.20963	-9.95777	-9.95777	-9.95777	-9.95777
Otu434	-9.95777	-9.95777	-9.95777	-9.95777	-9.95777	-3.58829	-9.95777	-9.95777	-9.95777	-9.95777	-9.95777	-1.20963	-3.51595	-9.95777	-9.95777	-9.95777
Otu433	0.0737258	-9.95777	-9.95777	-9.95777	-9.95777	-1.26657	-9.95777	-9.95777	-9.95777	-9.95777	-9.95777	-0.831124	-1.34621	-9.95777	-9.95777	-9.95777
Otu432	-0.298242	-9.95777	-9.95777	-9.95777	-9.95777	-0.501039	-9.95777	-9.95777	-9.95777	-9.95777	-9.95777	-0.444103	-0.346214	-9.95777	-9.95777	-9.95777
Otu431	-0.685264	-9.95777	-9.95777	-9.95777	-9.95777	-1.58849	-9.95777	-9.95777	-9.95777	-9.95777	-9.95777	-2.53152	-2.51609	-9.95777	-9.95777	-9.95777
Otu430	-1.80073	-9.95777	-9.95777	-9.95777	-9.95777	-4.58766	-9.95777	-9.95777	-9.95777	-9.95777	-9.95777	-4.53079	-1.34621	-9.95777	-9.95777	-9.95777
Otu43	-9.95777	-9.95777	-9.95777	-4.57491	-5.29936	-9.95777	3.48851	-9.95777	-1.2651	-0.764747	-4.03652	-9.95777	-4.51538	-2.82841	-9.95777	-1.10409
Otu429	-0.685264	-9.95777	-9.95777	-9.95777	-9.95777	-0.68161	-9.95777	-9.95777	-9.95777	-9.95777	-9.95777	-1.36163	-0.815697	-9.95777	-9.95777	-9.95777
Otu428	-0.92627	-9.95777	-9.95777	-9.95777	-9.95777	-0.88806	-9.95777	-9.95777	-9.95777	-9.95777	-9.95777	-3.53137	-2.19418	-9.95777	-9.95777	-9.95777
Otu427	-3.38555	-9.95777	-9.95777	-9.95777	-9.95777	-0.781146	-9.95777	-9.95777	-9.95777	-9.95777	-9.95777	-0.444103	-1.93116	-9.95777	-9.95777	-9.95777
Otu426	-9.95777	-9.95777	-9.95777	-9.95777	-9.95777	-1.41857	-9.95777	-9.95777	-9.95777	-9.95777	-9.95777	-9.95777	-9.95777	-9.95777	-9.95777	-9.95777
Otu425	-9.95777	-9.95777	-9.95777	-9.95777	-9.95777	-9.95777	-9.95777	-9.95777	-9.95777	-9.95777	-9.95777	-9.95777	-9.95777	-2.31388	-9.95777	-9.95777
Otu424	-9.95777	-9.95777	-9.95777	-9.95777	-9.95777	-9.95777	-9.95777	-9.95777	-9.95777	-9.95777	-2.16242	-9.95777	-9.95777	-9.95777	-9.95777	-9.95777
Otu423	-4.38507	-9.95777	-9.95777	-9.95777	-9.95777	-0.340575	-9.95777	-9.95777	-9.95777	-9.95777	-9.95777	-1.36163	-1.19421	-9.95777	-9.95777	-9.95777
Otu422	-0.137778	-9.95777	-9.95777	-9.95777	-9.95777	-0.266575	-9.95777	-9.95777	-9.95777	-9.95777	-9.95777	0.326413	-0.194211	-9.95777	-9.95777	-9.95777
Otu421	0.862221	-9.95777	-9.95777	-9.95777	-9.95777	0.620949	-9.95777	-9.95777	-9.95777	-9.95777	-9.95777	0.825984	-0.194211	-9.95777	-2.19998	-9.95777
Otu420	-2.38567	-9.95777	-9.95777	-9.95777	-9.95777	-1.12907	-9.95777	-9.95777	-9.95777	-9.95777	-9.95777	-9.95777	-0.609247	-9.95777	-9.95777	-9.95777
Otu42	-9.95777	2.33351	-9.95777	1.90808	2.25296	-9.95777	-9.95777	-9.95777	-9.95777	-9.95777	3.47879	-1.7242	-9.95777	2.13895	-9.95777	-9.95777
Otu419	-3.38555	-9.95777	-9.95777	-9.95777	-9.95777	-9.95777	-9.95777	-9.95777	-9.95777	-9.95777	-9.95777	-0.361641	-9.95777	-9.95777	-9.95777	-9.95777
Otu418	-0.92627	-9.95777	-9.95777	-9.95777	-9.95777	-2.26654	-9.95777	-9.95777	-9.95777	-9.95777	-9.95777	-1.20963	-4.51538	-9.95777	-9.95777	-9.95777
Otu417	-4.38507	-9.95777	-9.95777	-9.95777	-9.95777	-9.95777	-9.95777	-9.95777	-9.95777	-9.95777	-9.95777	-9.95777	-1.0567	-9.95777	-9.95777	-9.95777
Otu416	-9.95777	-9.95777	-9.95777	-9.95777	-9.95777	-1.26657	-9.95777	-9.95777	-9.95777	-9.95777	-9.95777	-9.95777	-9.95777	-9.95777	-9.95777	-9.95777
Otu415	-1.21577	-9.95777	-9.95777	-9.95777	-9.95777	-0.68161	-9.95777	-9.95777	-9.95777	-9.95777	-9.95777	-0.831124	-1.70877	-9.95777	-9.95777	-9.95777
Otu414	-9.95777	-2.03358	-9.95777	-9.95777	-9.95777	-9.95777	-9.95777	-9.95777	-9.95777	-9.95777	-9.95777	-9.95777	-9.95777	-9.95777	-9.95777	-9.95777
Otu413	-9.95777	-9.95777	-9.95777	-9.95777	-9.95777	-9.95777	-9.95777	-9.95777	-9.95777	-9.95777	-9.95777	-1.07213	-9.95777	-9.95777	-9.95777	-9.95777
Otu412	-9.95777	-9.95777	-9.95777	-1.87528	-9.95777	-4.58766	-9.95777	-9.95777	-9.95777	-9.95777	-9.95777	-9.95777	-9.95777	-9.95777	-9.95777	-9.95777
Otu411	-1.80073	-9.95777	-9.95777	-9.95777	-9.95777	-1.12907	-9.95777	-9.95777	-9.95777	-9.95777	-9.95777	-9.95777	-1.34621	-9.95777	-9.95777	-9.95777
Otu410	-1.57834	-9.95777	-9.95777	-9.95777	-9.95777	-1.00354	-9.95777	-9.95777	-9.95777	-9.95777	-9.95777	-0.831124	-1.70877	-9.95777	-9.95777	-9.95777
Otu41	2.40871	0.364943	1.51476	1.97116	2.07342	1.54078	-9.95777	3.24539	4.39786	3.17143	0.54805	2.27579	2.00742	0.145519	2.02238	5.6974
Otu409	-9.95777	-9.95777	-9.95777	-9.95777	-1.84217	-9.95777	-9.95777	-9.95777	-9.95777	-9.95777	-9.95777	-9.95777	-9.95777	-9.95777	-9.95777	-9.95777
Otu408	-1.57834	-9.95777	-9.95777	-9.95777	-9.95777	-3.00345	-9.95777	-9.95777	-9.95777	-9.95777	-9.95777	-0.361641	-9.95777	-9.95777	-9.95777	-9.95777
Otu407	-2.38567	-9.95777	-9.95777	-9.95777	-9.95777	-9.95777	-9.95777	-9.95777	-9.95777	-9.95777	-9.95777	-9.95777	-9.95777	-9.95777	-9.95777	-9.95777
Otu406	-2.80067	-9.95777	-9.95777	-9.95777	-9.95777	-2.00352	-9.95777	-9.95777	-9.95777	-9.95777	-9.95777	-0.72421	-3.51595	-9.95777	-9.95777	-9.95777
Otu405	-0.92627	-9.95777	-9.95777	-9.95777	-9.95777	-1.41857	-9.95777	-9.95777	-9.95777	-9.95777	-9.95777	-0.00800518	-1.70877	-9.95777	-9.95777	-9.95777
Otu404	-9.95777	-9.95777	-9.95777	-9.95777	-1.84217	-9.95777	-9.95777	-9.95777	-9.95777	-9.95777	-9.95777	-9.95777	-9.95777	-9.95777	-9.95777	-9.95777
Otu403	-0.80074	-9.95777	-9.95777	-9.95777	-9.95777	-1.12907	-9.95777	-9.95777	-9.95777	-9.95777	-9.95777	0.112289	-1.0567	-9.95777	-9.95777	-9.95777
Otu402	-2.80067	-9.95777	-9.95777	-9.95777	-9.95777	-3.58829	-9.95777	-9.95777	-9.95777	-9.95777	-9.95777	-1.07213	-1.70877	-9.95777	-9.95777	-9.95777
Otu401	-0.578349	-9.95777	-9.95777	-9.95777	-9.95777	-0.88806	-9.95777	-9.95777	-9.95777	-9.95777	-9.95777	-9.95777	-0.346214	-9.95777	-9.95777	-9.95777
Otu400	-3.38555	-9.95777	-9.95777	-9.95777	-9.95777	-9.95777	-9.95777	-9.95777	-9.95777	-9.95777	-9.95777	-1.07213	-9.95777	-9.95777	-9.95777	-9.95777
Otu40	-9.95777	4.50555	-9.95777	4.79713	4.94036	-9.95777	-9.95777	-9.95777	2.47186	2.63284	4.77794	-9.95777	-9.95777	4.97334	-9.95777	1.31912
Otu4	-9.95777	6.05096	-9.95777	6.66237	6.37654	-1.58849	-9.95777	-9.95777	4.92472	5.53058	6.59366	-9.95777	-3.51595	6.76957	-9.95777	5.63
Otu399	-1.3857	-9.95777	-9.95777	-9.95777	-9.95777	-1.12907	-9.95777	-9.95777	-9.95777	-9.95777	-9.95777	-9.95777	-2.51609	-9.95777	-9.95777	-9.95777
Otu398	-0.80074	-9.95777	-9.95777	-9.95777	-9.95777	-9.95777	-9.95777	-9.95777	-9.95777	-9.95777	-9.95777	-0.72421	-1.93116	-9.95777	-9.95777	-9.95777
Otu397	-2.06375	-9.95777	-9.95777	-9.95777	-9.95777	-1.12907	-9.95777	-9.95777	-9.95777	-9.95777	-9.95777	-9.95777	-0.815697	-9.95777	-9.95777	-9.95777
Otu396	-0.685264	-9.95777	-9.95777	-9.95777	-9.95777	-1.78113	-9.95777	-9.95777	-9.95777	-9.95777	-9.95777	-1.53156	-0.609247	-9.95777	-9.95777	-9.95777
Otu395	-9.95777	-2.03358	-9.95777	-9.95777	-9.95777	-9.95777	-9.95777	-9.95777	-9.95777	-9.95777	-9.95777	-9.95777	-9.95777	-9.95777	-9.95777	-0.86308
Otu394	-9.95777	-9.95777	-9.95777	-9.95777	-1.60117	-9.95777	-9.95777	-9.95777	-9.95777	-9.95777	-9.95777	-9.95777	-9.95777	-9.95777	-9.95777	-9.95777
Otu393	-2.38567	-9.95777	-9.95777	-9.95777	-9.95777	-0.88806	-9.95777	-9.95777	-9.95777	-9.95777	-9.95777	-9.95777	-3.51595	-9.95777	-9.95777	-9.95777
Otu392	-9.95777	-9.95777	-9.95777	-9.95777	-9.95777	-9.95777	-9.95777	-9.95777	-9.95777	-9.95777	-9.95777	-0.831124	-9.95777	-9.95777	-9.95777	-9.95777
Otu391	-9.95777	-9.95777	-9.95777	-9.95777	-9.95777	-9.95777	-9.95777	-9.95777	-9.95777	-9.95777	-9.95777	-0.72421	-9.95777	-9.95777	-9.95777	-9.95777
Otu390	0.137856	-1.79258	-9.95777	-1.87528	-1.60117	-1.41857	-9.95777	-9.95777	-9.95777	-9.95777	0.885919	-1.53156	0.127716	-2.82841	-9.95777	-9.95777
Otu39	-9.95777	4.45533	-9.95777	4.37701	3.64966	-9.95777	-9.95777	-9.95777	2.78414	3.2897	0.963087	-9.95777	-4.51538	3.96221	-9.95777	-9.95777
Otu389	-9.95777	-9.95777	-9.95777	-9.95777	-9.95777	-9.95777	-9.95777	-9.95777	-9.95777	-9.95777	-9.95777	-0.946601	-9.95777	-9.95777	-9.95777	-9.95777
Otu388	-9.95777	-9.95777	-9.95777	-9.95777	-9.95777	-9.95777	-9.95777	-9.95777	-9.95777	-1.46518	-9.95777	-9.95777	-9.95777	-9.95777	-1.08453	-9.95777
Otu387	-2.80067	-9.95777	-9.95777	-9.95777	-9.95777	-2.00352	-9.95777	-9.95777	-9.95777	-9.95777	-9.95777	-0.946601	-4.51538	-9.95777	-9.95777	-9.95777
Otu386	-0.0637774	-9.95777	-9.95777	-9.95777	-9.95777	-0.418577	-9.95777	-9.95777	-9.95777	-9.95777	-9.95777	-1.53156	-1.19421	-9.95777	-9.95777	-9.95777
Otu385	-2.06375	-9.95777	-9.95777	-9.95777	-9.95777	-9.95777	-9.95777	-9.95777	-9.95777	-9.95777	-9.95777	-0.831124	-9.95777	-9.95777	-9.95777	-9.95777
Otu384	0.00661174	-9.95777	-9.95777	-9.95777	-9.95777	-1.26657	-9.95777	-9.95777	-9.95777	-9.95777	0.0219816	-0.72421	-0.123822	-9.95777	-9.95777	-9.95777
Otu383	-9.95777	-9.95777	-9.95777	-9.95777	-9.95777	-9.95777	-9.95777	-9.95777	-9.95777	-9.95777	-9.95777	-9.95777	-9.95777	-1.82847	-9.95777	-9.95777
Otu382	-0.685264	-9.95777	-9.95777	-9.95777	-9.95777	-0.68161	-9.95777	-9.95777	-9.95777	-9.95777	-9.95777	-1.53156	-1.51613	-9.95777	-9.95777	-9.95777
Otu381	-1.80073	-9.95777	-9.95777	-9.95777	-9.95777	-4.58766	-9.95777	-9.95777	-9.95777	-9.95777	-9.95777	0.112289	-4.51538	-9.95777	-9.95777	-9.95777
Otu380	-0.478814	-9.95777	-9.95777	-9.95777	-9.95777	-1.00354	-9.95777	-9.95777	-9.95777	-9.95777	-9.95777	0.22332	-1.51613	-9.95777	-9.95777	-9.95777
Otu38	-9.95777	2.48995	-9.95777	2.01672	2.99758	-9.95777	-9.95777	-9.95777	5.04273	-9.95777	3.07509	-9.95777	-9.95777	1.46219	1.09767	0.565759
Otu379	0.0737258	-9.95777	-9.95777	-9.95777	-9.95777	-1.58849	-9.95777	-9.95777	-9.95777	-9.95777	-9.95777	-1.94658	-1.0567	-9.95777	-9.95777	-9.95777
Otu378	-9.95777	-9.95777	-9.95777	-9.95777	-1.60117	-9.95777	-9.95777	-9.95777	-9.95777	-9.95777	-9.95777	-9.95777	-9.95777	-9.95777	-9.95777	-9.95777
Otu377	-9.95777	-9.95777	-9.95777	-9.95777	-9.95777	-9.95777	-9.95777	-9.95777	-9.95777	-0.657832	-9.95777	-9.95777	-9.95777	-9.95777	-9.95777	-9.95777
Otu376	-2.06375	-9.95777	-9.95777	-9.95777	-9.95777	-0.501039	-9.95777	-9.95777	-9.95777	-9.95777	-9.95777	-1.94658	-0.931173	-9.95777	-9.95777	-9.95777
Otu375	-0.478814	-9.95777	-9.95777	-9.95777	-9.95777	-0.501039	-9.95777	-9.95777	-9.95777	-9.95777	-9.95777	-9.95777	-2.19418	-9.95777	-9.95777	-9.95777
Otu374	0.0737258	-9.95777	-9.95777	-9.95777	-9.95777	-0.88806	-9.95777	-9.95777	-9.95777	-9.95777	-9.95777	-0.946601	0.127716	-9.95777	-9.95777	-9.95777
Otu373	-1.57834	-9.95777	-9.95777	-9.95777	-9.95777	-1.78113	-9.95777	-9.95777	-9.95777	-9.95777	-9.95777	-0.624675	-9.95777	-9.95777	-9.95777	-9.95777
Otu372	-9.95777	-9.95777	-1.47459	-9.95777	-9.95777	-9.95777	-9.95777	-4.37968	-9.95777	-9.95777	-9.95777	-9.95777	-9.95777	-9.95777	-9.95777	-9.95777
Otu371	-9.95777	-9.95777	-9.95777	-1.66883	-9.95777	-9.95777	-9.95777	-9.95777	-9.95777	-9.95777	-9.95777	-4.53079	-3.51595	-9.95777	-9.95777	-9.95777
Otu370	-2.80067	-9.95777	-9.95777	-9.95777	-9.95777	-0.588501	-9.95777	-9.95777	-9.95777	-9.95777	-9.95777	-9.95777	-2.51609	-9.95777	-9.95777	-9.95777
Otu37	-9.95777	-5.49009	-9.95777	-4.57491	-9.95777	-9.95777	-9.95777	-9.95777	3.2374	3.36136	-5.61835	-9.95777	-9.95777	-5.63225	0.25942	4.80716
Otu369	-0.685264	-9.95777	-9.95777	-9.95777	-9.95777	-0.588501	-9.95777	-9.95777	-9.95777	-9.95777	-9.95777	-1.94658	-0.194211	-9.95777	-9.95777	-9.95777
Otu368	-9.95777	-5.49009	-9.95777	-9.95777	-9.95777	-9.95777	-9.95777	-9.95777	-9.95777	-9.95777	-9.95777	-9.95777	-9.95777	-9.95777	-0.87808	-9.95777
Otu367	-3.38555	-9.95777	-9.95777	-9.95777	-9.95777	-9.95777	-9.95777	-9.95777	-9.95777	-9.95777	-9.95777	-0.283639	-9.95777	-9.95777	-9.95777	-9.95777
Otu366	-9.95777	-9.95777	-9.95777	-9.95777	-9.95777	-9.95777	-9.95777	-9.95777	-9.95777	-9.95777	-9.95777	-9.95777	-9.95777	-1.82847	-9.95777	-9.95777
Otu365	-0.21578	-9.95777	-9.95777	-9.95777	-9.95777	-0.196185	-9.95777	-9.95777	-9.95777	-9.95777	-9.95777	-0.946601	0.238747	-9.95777	-9.95777	-9.95777
Otu364	-0.80074	-9.95777	-9.95777	-9.95777	-9.95777	-1.41857	-9.95777	-9.95777	-9.95777	-9.95777	-9.95777	0.326413	-0.609247	-9.95777	-9.95777	-9.95777
Otu363	-9.95777	-9.95777	-9.95777	-9.95777	-9.95777	-9.95777	-9.95777	-9.95777	-9.95777	-9.95777	-1.45194	-9.95777	-9.95777	-9.95777	-9.95777	-9.95777
Otu362	0.25815	-9.95777	-9.95777	-9.95777	-9.95777	-2.00352	-9.95777	-9.95777	-9.95777	-9.95777	-9.95777	-1.7242	-1.70877	-9.95777	-9.95777	-9.95777
Otu361	-0.478814	-9.95777	-9.95777	-9.95777	-9.95777	-1.78113	-9.95777	-9.95777	-9.95777	-9.95777	-9.95777	-0.946601	-1.0567	-9.95777	-9.95777	-9.95777
Otu360	-1.80073	-9.95777	-9.95777	-9.95777	-9.95777	-1.41857	-9.95777	-9.95777	-9.95777	-9.95777	-9.95777	-0.0721354	-0.815697	-9.95777	-9.95777	-9.95777
Otu36	-9.95777	3.36494	-9.95777	3.1247	3.16598	-4.58766	-9.95777	-5.37779	-9.95777	-9.95777	2.9134	-9.95777	-9.95777	3.59298	-9.95777	4.86902
Otu359	-4.38507	-1.40557	-9.95777	-9.95777	-9.95777	-9.95777	-9.95777	-9.95777	-9.95777	-9.95777	-9.95777	-9.95777	-9.95777	-9.95777	-9.95777	-9.95777
Otu358	-0.21578	-9.95777	-9.95777	-9.95777	-9.95777	-1.26657	-9.95777	-9.95777	-9.95777	-9.95777	-9.95777	-0.0721354	-2.19418	-9.95777	-9.95777	-9.95777
Otu357	-9.95777	-9.95777	-9.95777	-9.95777	-9.95777	-9.95777	-9.95777	-9.95777	-9.95777	-9.95777	-9.95777	-9.95777	-9.95777	-1.54837	-9.95777	-9.95777
Otu356	-9.95777	-9.95777	-9.95777	-9.95777	-9.95777	-4.58766	-9.95777	-9.95777	-9.95777	-9.95777	-9.95777	-0.00800518	-3.51595	-9.95777	-9.95777	-9.95777
Otu355	-9.95777	-9.95777	-1.47459	-4.57491	-9.95777	-9.95777	-9.95777	-9.95777	-9.95777	-9.95777	-9.95777	-9.95777	-9.95777	-9.95777	-9.95777	-9.95777
Otu354	-9.95777	-1.49303	-9.95777	-9.95777	-9.95777	-9.95777	-9.95777	-9.95777	-9.95777	-9.95777	-9.95777	-9.95777	-9.95777	-9.95777	-9.95777	-9.95777
Otu353	-9.95777	-9.95777	-9.95777	-9.95777	-9.95777	-9.95777	-9.95777	-9.95777	-9.95777	-9.95777	-9.95777	-9.95777	-9.95777	-1.3879	-9.95777	-9.95777
Otu352	-4.38507	-9.95777	-9.95777	-9.95777	-1.13169	-9.95777	-9.95777	-9.95777	-9.95777	-9.95777	-9.95777	-9.95777	-2.51609	-9.95777	-9.95777	-9.95777
Otu351	-9.95777	-9.95777	-9.95777	-9.95777	-9.95777	-9.95777	-9.95777	-9.95777	-9.95777	-9.95777	-9.95777	-0.361641	-3.51595	-9.95777	-9.95777	-9.95777
Otu350	-9.95777	-9.95777	-9.95777	-9.95777	-1.21415	-9.95777	-9.95777	-9.95777	-9.95777	-9.95777	-1.62186	-9.95777	-9.95777	-9.95777	-9.95777	-9.95777
Otu35	-9.95777	2.64139	-9.95777	1.15218	-0.0536951	-9.95777	-9.95777	-9.95777	-9.95777	-9.95777	1.54805	-9.95777	-9.95777	3.7629	-9.95777	-9.95777
Otu349	-9.95777	-9.95777	-9.95777	-9.95777	-9.95777	-4.58766	-9.95777	-9.95777	-9.95777	-9.95777	-9.95777	-0.361641	-2.51609	-9.95777	-9.95777	-9.95777
Otu348	0.137856	-9.95777	-9.95777	-9.95777	-9.95777	-0.501039	-9.95777	-9.95777	-9.95777	-9.95777	-9.95777	-1.7242	-0.194211	-9.95777	-9.95777	-9.95777
Otu347	0.472275	-9.95777	-9.95777	-9.95777	-9.95777	-0.196185	-9.95777	-9.95777	-9.95777	-9.95777	-9.95777	-9.95777	-1.0567	-9.95777	-9.95777	-9.95777
Otu346	-9.95777	-9.95777	-9.95777	-9.95777	-1.05369	-9.95777	-9.95777	-9.95777	-9.95777	-9.95777	-9.95777	-9.95777	-9.95777	-9.95777	-9.95777	-9.95777
Otu345	-9.95777	-9.95777	-9.95777	-9.95777	-9.95777	-9.95777	-9.95777	-9.95777	-9.95777	-9.95777	-1.45194	-9.95777	-9.95777	-9.95777	-9.95777	-9.95777
Otu344	-0.298242	-9.95777	-9.95777	-9.95777	-9.95777	-1.41857	-9.95777	-9.95777	-9.95777	-9.95777	-9.95777	0.927863	-0.815697	-9.95777	-9.95777	-9.95777
Otu343	-4.38507	-9.95777	-9.95777	-9.95777	-9.95777	0.269477	-9.95777	-9.95777	-9.95777	-9.95777	-9.95777	-0.361641	-0.194211	-9.95777	-9.95777	-9.95777
Otu342	-9.95777	-9.95777	-9.95777	-9.95777	-9.95777	-9.95777	-9.95777	-9.95777	-9.95777	-9.95777	-1.37394	-9.95777	-3.51595	-9.95777	-9.95777	-9.95777
Otu341	-9.95777	-0.969471	-9.95777	-9.95777	-9.95777	-9.95777	-9.95777	-9.95777	-9.95777	-9.95777	-9.95777	-9.95777	-9.95777	-9.95777	-9.95777	-9.95777
Otu340	0.137856	-9.95777	-9.95777	-9.95777	-9.95777	-0.501039	-9.95777	-9.95777	-9.95777	-9.95777	-9.95777	0.326413	-0.194211	-9.95777	-9.95777	-9.95777
Otu34	4.97404	1.44948	-9.95777	2.70503	1.77519	5.12746	-9.95777	-0.67987	4.2374	-3.46501	3.08203	5.21158	5.14207	0.630946	0.302489	-2.56347
Otu339	-9.95777	-9.95777	-9.95777	-9.95777	-9.95777	-0.266575	-9.95777	-9.95777	-9.95777	-9.95777	-9.95777	0.22332	-2.51609	-9.95777	-9.95777	-9.95777
Otu338	-0.21578	-9.95777	-9.95777	-9.95777	-9.95777	-0.68161	-9.95777	-9.95777	-9.95777	-9.95777	-9.95777	-0.00800518	-1.34621	-9.95777	-9.95777	-9.95777
Otu337	-3.38555	-9.95777	-9.95777	-9.95777	-9.95777	-0.196185	-9.95777	-9.95777	-9.95777	-9.95777	-9.95777	-1.07213	-4.51538	-9.95777	-9.95777	-9.95777
Otu336	1.34221	-9.95777	-9.95777	-9.95777	-9.95777	1.24439	-9.95777	-9.95777	-9.95777	-9.95777	-9.95777	0.677885	0.571322	-9.95777	-9.95777	-9.95777
Otu335	-1.80073	-9.95777	-9.95777	-9.95777	-9.95777	-2.00352	-9.95777	-9.95777	-9.95777	-9.95777	-9.95777	-0.209639	-3.51595	-9.95777	-9.95777	-9.95777
Otu334	-9.95777	-9.95777	-9.95777	-9.95777	-9.95777	-9.95777	-9.95777	-9.95777	-9.95777	-0.0057578	-9.95777	-9.95777	-9.95777	-9.95777	-9.95777	-9.95777
Otu333	0.784218	-9.95777	-9.95777	-9.95777	-5.29936	0.365692	-9.95777	-9.95777	-9.95777	-9.95777	-9.95777	0.677885	0.483859	-9.95777	-9.95777	-9.95777
Otu332	-9.95777	-9.95777	-9.95777	-9.95777	-9.95777	-9.95777	-9.95777	-0.795347	-9.95777	-9.95777	-9.95777	-9.95777	-9.95777	-9.95777	-9.95777	-9.95777
Otu331	-3.38555	-9.95777	-9.95777	-9.95777	-9.95777	-9.95777	-9.95777	-9.95777	-9.95777	-9.95777	-1.16244	-9.95777	-9.95777	-9.95777	-9.95777	-9.95777
Otu330	2.18415	-9.95777	-9.95777	-9.95777	-9.95777	2.57137	-9.95777	-9.95777	-9.95777	-9.95777	-9.95777	2.6681	2.1843	-9.95777	-9.95777	-9.95777
Otu33	-9.95777	2.66683	-9.95777	3.86928	2.3708	-9.95777	-9.95777	-9.95777	1.92252	3.43568	3.17902	-9.95777	-9.95777	2.864	-9.95777	1.64593
Otu329	-9.95777	-9.95777	-9.95777	-9.95777	-9.95777	-9.95777	-9.95777	-0.856747	-9.95777	-9.95777	-9.95777	-9.95777	-9.95777	-9.95777	-9.95777	-9.95777
Otu328	0.521184	-9.95777	-9.95777	-9.95777	-9.95777	0.620949	-9.95777	-9.95777	-9.95777	-9.95777	-9.95777	0.22332	1.1843	-9.95777	-9.95777	-9.95777
Otu327	-9.95777	-9.95777	-9.95777	-9.95777	-9.95777	-9.95777	-9.95777	-9.95777	-9.95777	-0.0057578	-9.95777	-9.95777	-9.95777	-9.95777	-9.95777	-9.95777
Otu326	-0.80074	-9.95777	-9.95777	-9.95777	-9.95777	-0.0649412	-9.95777	-9.95777	-9.95777	-9.95777	-9.95777	-1.94658	-1.34621	-9.95777	-9.95777	-9.95777
Otu325	-0.478814	-9.95777	-9.95777	-9.95777	-9.95777	-0.00354081	-9.95777	-9.95777	-9.95777	-9.95777	-9.95777	-0.946601	0.39075	-9.95777	-9.95777	-9.95777
Otu324	0.199256	-9.95777	-9.95777	-9.95777	-9.95777	-0.266575	-9.95777	-9.95777	-9.95777	-9.95777	-9.95777	0.326413	-1.34621	-9.95777	-9.95777	-9.95777
Otu323	1.04056	-9.95777	-9.95777	-9.95777	-9.95777	0.45589	-9.95777	-9.95777	-9.95777	-9.95777	-9.95777	-0.00800518	0.693313	-9.95777	-9.95777	-9.95777
Otu322	-2.06375	-9.95777	-9.95777	-9.95777	-9.95777	-2.00352	-9.95777	-9.95777	-9.95777	-9.95777	-9.95777	-0.624675	0.00742215	-9.95777	-9.95777	-9.95777
Otu321	-1.57834	-1.0336	-9.95777	-4.57491	-0.716658	-9.95777	-9.95777	-9.95777	-9.95777	-3.46501	-5.61835	-9.95777	-4.51538	-9.95777	-9.95777	-9.95777
Otu320	-0.478814	-9.95777	-9.95777	-9.95777	-9.95777	-0.266575	-9.95777	-9.95777	-9.95777	-9.95777	-9.95777	-2.94652	-0.428676	-9.95777	-9.95777	-9.95777
Otu32	-9.95777	1.61549	-9.95777	2.99791	4.31124	-9.95777	-9.95777	-9.95777	-9.95777	-9.95777	3.96496	-1.7242	-9.95777	3.44364	-9.95777	-9.95777
Otu319	-2.06375	-9.95777	-9.95777	-9.95777	-9.95777	-9.95777	-9.95777	-9.95777	-9.95777	-9.95777	-9.95777	0.860749	-2.93109	-1.1764	-9.95777	-9.95777
Otu318	-9.95777	-9.95777	-9.95777	-9.95777	-9.95777	-9.95777	-9.95777	-9.95777	-9.95777	-9.95777	-9.95777	-0.00800518	-9.95777	-9.95777	-9.95777	-9.95777
Otu317	-0.478814	-9.95777	-9.95777	-9.95777	-9.95777	-0.196185	-9.95777	-9.95777	-9.95777	-9.95777	-9.95777	-1.36163	0.571322	-9.95777	-9.95777	-9.95777
Otu316	-9.95777	-9.95777	-9.95777	-9.95777	-0.601181	-9.95777	-9.95777	-9.95777	-9.95777	-9.95777	-9.95777	-9.95777	-9.95777	-9.95777	-9.95777	-9.95777
Otu315	0.25815	-9.95777	-9.95777	-9.95777	-9.95777	-2.26654	-9.95777	-9.95777	-9.95777	-9.95777	-9.95777	-9.95777	0.00742215	-9.95777	-9.95777	-9.95777
Otu314	-9.95777	-0.969471	-9.95777	-9.95777	-9.95777	-9.95777	-9.95777	-9.95777	-9.95777	-9.95777	-9.95777	-9.95777	-9.95777	-0.777856	-9.95777	-9.95777
Otu313	-0.80074	-9.95777	-9.95777	-9.95777	-9.95777	-0.68161	-9.95777	-9.95777	-9.95777	-9.95777	-9.95777	0.22332	-0.428676	-9.95777	-9.95777	-9.95777
Otu312	-9.95777	-0.68568	-9.95777	-9.95777	-2.49422	-9.95777	-9.95777	-9.95777	-9.95777	-9.95777	-9.95777	-9.95777	-9.95777	-5.63225	-9.95777	-9.95777
Otu311	0.137856	-9.95777	-9.95777	-9.95777	-9.95777	-0.266575	-9.95777	-9.95777	-9.95777	-9.95777	-9.95777	0.168872	-0.609247	-9.95777	-9.95777	-9.95777
Otu310	-2.06375	-9.95777	-9.95777	-5.57243	-1.05369	-9.95777	-0.825374	-9.95777	-9.95777	-4.46448	-3.62166	-1.36163	-2.51609	-9.95777	-9.95777	-9.95777
Otu31	-9.95777	1.33985	3.52275	0.490354	-1.60117	-9.95777	-0.258336	3.63091	0.652435	4.53481	-9.95777	-9.95777	-9.95777	0.903318	-1.32553	4.97563
Otu309	0.25815	-9.95777	-9.95777	-9.95777	-9.95777	0.769048	-9.95777	-9.95777	-9.95777	-9.95777	-9.95777	1.14086	0.0688226	-9.95777	-9.95777	-9.95777
Otu308	-0.298242	-9.95777	-9.95777	-9.95777	-9.95777	-0.418577	-9.95777	-9.95777	-9.95777	-9.95777	-9.95777	0.638357	-0.0567081	-9.95777	-9.95777	-9.95777
Otu307	-9.95777	-1.68567	-9.95777	-9.95777	-0.443641	-9.95777	-9.95777	-9.95777	-9.95777	-9.95777	-9.95777	-9.95777	-9.95777	-9.95777	-9.95777	-9.95777
Otu306	0.521184	-9.95777	-9.95777	-9.95777	-9.95777	-1.12907	-9.95777	-9.95777	-9.95777	-9.95777	-9.95777	-0.946601	-0.931173	-9.95777	-9.95777	-9.95777
Otu305	-0.385705	-9.95777	-9.95777	-9.95777	-9.95777	0.903349	-9.95777	-9.95777	-9.95777	-9.95777	-9.95777	0.597715	-0.609247	-9.95777	-9.95777	-9.95777
Otu304	-9.95777	-9.95777	-9.95777	-9.95777	-9.95777	-9.95777	-9.95777	-9.95777	-9.95777	-9.95777	-0.667676	-9.95777	-9.95777	-9.95777	-9.95777	-9.95777
Otu303	-1.80073	-9.95777	-9.95777	-9.95777	-9.95777	-9.95777	-2.4103	-9.95777	-9.95777	-2.88015	-9.95777	-9.95777	-0.931173	-9.95777	0.121917	-9.95777
Otu302	1.10615	-9.95777	-9.95777	-9.95777	-9.95777	1.02621	-9.95777	-9.95777	-9.95777	-9.95777	-9.95777	0.677885	0.528254	-9.95777	-9.95777	-9.95777
Otu301	-9.95777	-9.95777	-9.95777	-9.95777	-9.95777	-9.95777	-1.0567	-9.95777	0.422953	-9.95777	-9.95777	-9.95777	-9.95777	-9.95777	-9.95777	-9.95777
Otu300	-9.95777	-9.95777	-9.95777	-9.95777	-0.347426	-9.95777	-9.95777	-9.95777	-9.95777	-9.95777	-9.95777	-9.95777	-9.95777	-0.935396	-9.95777	-9.95777
Otu30	-1.80073	2.67689	-9.95777	4.34759	3.30571	-0.340575	-9.95777	-9.95777	-9.95777	3.0817	2.64022	-0.946601	-1.34621	1.96407	-9.95777	-9.95777
Otu3	1.93622	-9.95777	-9.95777	-0.48827	-4.30106	2.43386	8.09426	-9.95777	2.13483	0.23525	-9.95777	2.39917	2.27827	-9.95777	-0.87808	-3.56332
Otu299	-9.95777	-9.95777	-9.95777	-9.95777	-9.95777	-9.95777	-9.95777	-9.95777	-9.95777	-9.95777	-0.577479	-9.95777	-9.95777	-9.95777	-9.95777	-9.95777
Otu298	-0.478814	-9.95777	-9.95777	-9.95777	-9.95777	0.83776	-1.58025	1.77956	-9.95777	-9.95777	-9.95777	0.422629	0.39075	-4.63494	-9.95777	-9.95777
Otu297	-2.38567	-9.95777	-9.95777	-9.95777	-9.95777	-3.58829	-9.95777	-9.95777	-9.95777	-9.95777	-9.95777	0.716359	-2.93109	-0.548375	-9.95777	-9.95777
Otu296	-4.38507	-9.95777	-9.95777	-9.95777	-9.95777	-2.00352	-9.95777	-9.95777	-9.95777	-9.95777	-0.49259	-9.95777	-3.51595	-9.95777	-9.95777	-9.95777
Otu295	-0.685264	-9.95777	-9.95777	-9.95777	-9.95777	0.659423	-9.95777	-9.95777	-9.95777	-9.95777	-9.95777	-0.209639	-1.51613	-9.95777	-9.95777	-9.95777
Otu294	0.521184	-9.95777	-9.95777	-9.95777	-9.95777	-0.88806	-9.95777	-9.95777	-9.95777	-9.95777	-9.95777	-0.00800518	0.528254	-9.95777	-9.95777	-9.95777
Otu293	-9.95777	-9.95777	-9.95777	-9.95777	-9.95777	-9.95777	-9.95777	-9.95777	-9.95777	-9.95777	-9.95777	-9.95777	-9.95777	-9.95777	-9.95777	0.480871
Otu292	-2.38567	-9.95777	-9.95777	-9.95777	-9.95777	-9.95777	-9.95777	-0.251029	-9.95777	-9.95777	-9.95777	-2.53152	-2.93109	-2.82841	-9.95777	-9.95777
Otu291	-9.95777	-9.95777	-9.95777	-9.95777	-9.95777	-9.95777	-9.95777	-9.95777	-9.95777	-9.95777	-9.95777	-9.95777	-9.95777	-0.465914	-9.95777	-9.95777
Otu290	-9.95777	-9.95777	-9.95777	-9.95777	-0.172339	-9.95777	-9.95777	-9.95777	-9.95777	-9.95777	-9.95777	-9.95777	-9.95777	-9.95777	-9.95777	-9.95777
Otu29	-9.95777	-9.95777	4.06365	-9.95777	-5.29936	-9.95777	-9.95777	-9.95777	-9.95777	-9.95777	-9.95777	-9.95777	-9.95777	-9.95777	-9.95777	-9.95777
Otu289	-0.578349	-9.95777	-9.95777	-9.95777	-9.95777	0.166384	-9.95777	-9.95777	-9.95777	-9.95777	-9.95777	0.638357	-1.19421	-9.95777	-9.95777	-9.95777
Otu288	-9.95777	-9.95777	-9.95777	-2.40577	-0.0536951	-9.95777	-9.95777	-9.95777	-9.95777	-9.95777	-9.95777	-9.95777	-4.51538	-1.93538	-9.95777	-9.95777
Otu287	-9.95777	-9.95777	-9.95777	-9.95777	-9.95777	-9.95777	-9.95777	-9.95777	-9.95777	0.704735	-9.95777	-9.95777	-9.95777	-9.95777	-9.95777	-9.95777
Otu286	-9.95777	-9.95777	-9.95777	-9.95777	-0.172339	-9.95777	-9.95777	-9.95777	-9.95777	-9.95777	-9.95777	-9.95777	-9.95777	-9.95777	-9.95777	-9.95777
Otu285	-9.95777	-9.95777	-9.95777	-9.95777	-9.95777	-9.95777	-9.95777	-9.95777	-9.95777	-9.95777	-9.95777	-9.95777	-9.95777	-9.95777	0.344309	-9.95777
Otu284	-9.95777	-9.95777	-9.95777	-9.95777	-9.95777	-9.95777	-9.95777	-9.95777	-9.95777	-9.95777	-0.373946	-9.95777	-9.95777	-9.95777	-9.95777	-9.95777
Otu283	-1.57834	-9.95777	-3.97674	-0.327806	-9.95777	-9.95777	-9.95777	-9.95777	-9.95777	-9.95777	0.422519	-1.94658	-3.51595	-2.63579	-9.95777	-9.95777
Otu282	-9.95777	-0.207635	-9.95777	-9.95777	-0.347426	-9.95777	-9.95777	-9.95777	-9.95777	-9.95777	-9.95777	-9.95777	-9.95777	-9.95777	-9.95777	-9.95777
Otu281	3.24365	-9.95777	-9.95777	-9.95777	-9.95777	3.18628	-9.95777	-9.95777	0.372327	-9.95777	-9.95777	3.32641	2.93507	-0.548375	-9.95777	-9.95777
Otu280	-9.95777	-0.0667725	-9.95777	-9.95777	-9.95777	-9.95777	-9.95777	-9.95777	-9.95777	-9.95777	-9.95777	-9.95777	-9.95777	-9.95777	-9.95777	-9.95777
Otu28	-9.95777	3.45241	-9.95777	3.89594	3.79641	-9.95777	-9.95777	-9.95777	0.774425	1.8016	3.16603	-9.95777	-9.95777	4.00259	-9.95777	3.79842
Otu279	-3.38555	-9.95777	-9.95777	-9.95777	-4.30106	-2.26654	-0.294862	-9.95777	-9.95777	-9.95777	-9.95777	-9.95777	-2.93109	-9.95777	-9.95777	-9.95777
Otu278	0.314734	-9.95777	-1.65515	0.282246	0.313087	0.318387	0.741663	-9.95777	2.70452	3.67436	0.400493	1.24979	0.341841	0.66794	0.572578	0.794028
Otu277	-9.95777	-9.95777	-9.95777	-9.95777	0.0906945	-9.95777	-9.95777	-9.95777	-9.95777	-9.95777	-9.95777	-9.95777	-9.95777	-9.95777	-9.95777	-9.95777
Otu276	-9.95777	-0.207635	-9.95777	-9.95777	-9.95777	-9.95777	-9.95777	-9.95777	-9.95777	-9.95777	-9.95777	-9.95777	-9.95777	-9.95777	-9.95777	-9.95777
Otu275	-9.95777	-9.95777	-9.95777	-0.253806	-9.95777	-9.95777	-9.95777	-9.95777	0.471863	-9.95777	-9.95777	-9.95777	-9.95777	-9.95777	-9.95777	-9.95777
Otu274	0.521184	-9.95777	-9.95777	-9.95777	-9.95777	-0.196185	-9.95777	-9.95777	-9.95777	-9.95777	-9.95777	0.960285	0.876177	-9.95777	-9.95777	-9.95777
Otu273	-3.38555	-9.95777	-9.95777	-9.95777	-9.95777	0.0553528	-9.95777	-9.95777	-9.95777	-9.95777	-9.95777	-4.53079	-1.19421	-9.95777	0.706879	-9.95777
Otu272	-9.95777	-1.90806	-9.95777	0.331156	0.157809	-9.95777	-9.95777	-9.95777	-9.95777	-9.95777	-4.62099	-9.95777	-9.95777	-0.176408	-9.95777	3.39648
Otu271	-9.95777	-9.95777	-9.95777	-9.95777	-9.95777	-9.95777	-9.95777	-9.95777	-9.95777	-9.95777	-0.264322	-9.95777	-9.95777	-9.95777	-9.95777	-9.95777
Otu270	-0.80074	-9.95777	-9.95777	-9.95777	0.19023	-2.58845	-9.95777	-9.95777	-9.95777	-9.95777	-9.95777	-9.95777	-1.51613	-9.95777	-9.95777	-9.95777
Otu27	-9.95777	-9.95777	-9.95777	-9.95777	-9.95777	-2.58845	-9.95777	-9.95777	5.43225	-9.95777	-9.95777	-9.95777	-9.95777	-4.63494	-9.95777	-9.95777
Otu269	-3.38555	-9.95777	-9.95777	-9.95777	-9.95777	-9.95777	-9.95777	-9.95777	-9.95777	-9.95777	-0.195609	-9.95777	-2.51609	-9.95777	-9.95777	-9.95777
Otu268	-3.38555	0.0305245	-9.95777	-9.95777	-9.95777	-9.95777	-9.95777	-9.95777	-9.95777	-9.95777	-9.95777	-1.53156	-4.51538	-9.95777	-9.95777	-9.95777
Otu267	-9.95777	-0.0336057	-9.95777	-9.95777	-9.95777	-9.95777	-9.95777	-9.95777	-9.95777	-9.95777	-9.95777	-9.95777	-9.95777	-9.95777	-4.78387	-9.95777
Otu266	-9.95777	-9.95777	-9.95777	-9.95777	-9.95777	-9.95777	-9.95777	-9.95777	-9.95777	-9.95777	-9.95777	-9.95777	-9.95777	-9.95777	0.799988	-9.95777
Otu265	-9.95777	0.150819	-9.95777	-2.99068	-1.13169	-9.95777	-9.95777	-9.95777	-9.95777	-9.95777	-9.95777	-9.95777	-9.95777	-1.93538	-9.95777	-9.95777
Otu264	-9.95777	-9.95777	-9.95777	-9.95777	-9.95777	-9.95777	-9.95777	-9.95777	-9.95777	-9.95777	-9.95777	-9.95777	-9.95777	-0.081251	-9.95777	-9.95777
Otu263	-4.38507	-0.0336057	-9.95777	-1.76836	-9.95777	-3.58829	-9.95777	-9.95777	-9.95777	-9.95777	-9.95777	-9.95777	-9.95777	-0.112278	-9.95777	-9.95777
Otu262	-9.95777	-9.95777	-9.95777	-0.0211455	-9.95777	-9.95777	-9.95777	-9.95777	-9.95777	-9.95777	-9.95777	-9.95777	-9.95777	-1.72893	-9.95777	-9.95777
Otu261	-9.95777	0.0305245	-9.95777	-9.95777	-9.95777	-9.95777	-9.95777	-9.95777	-9.95777	-9.95777	-9.95777	-9.95777	-9.95777	-9.95777	-9.95777	-9.95777
Otu260	-1.80073	-9.95777	-9.95777	-9.95777	-9.95777	-9.95777	-9.95777	-9.95777	-9.95777	-9.95777	0.0505507	-0.831124	-3.51595	-9.95777	-9.95777	-9.95777
Otu26	-2.80067	-1.0336	-9.95777	2.41862	-9.95777	-3.00345	1.5072	3.58547	-1.2651	4.42355	3.78751	-2.94652	-2.93109	1.17151	3.81494	5.19136
Otu259	-9.95777	-9.95777	-9.95777	-9.95777	-9.95777	-2.58845	0.0344451	-9.95777	-9.95777	-9.95777	-9.95777	-9.95777	-9.95777	-9.95777	-9.95777	-9.95777
Otu258	-9.95777	-9.95777	-9.95777	-9.95777	-9.95777	-9.95777	0.0635914	-9.95777	-9.95777	-9.95777	-9.95777	-9.95777	-9.95777	-9.95777	-9.95777	-9.95777
Otu257	0.614293	-9.95777	-9.95777	-9.95777	-9.95777	0.498959	-9.95777	-9.95777	-9.95777	-9.95777	-9.95777	-0.624675	1.09857	-9.95777	-9.95777	-9.95777
Otu256	-0.92627	-9.95777	-9.95777	-9.95777	-9.95777	-0.781146	-9.95777	-9.95777	-9.95777	-9.95777	0.932713	-2.94652	-0.708782	-9.95777	-9.95777	-9.95777
Otu255	1.28672	-5.49009	-9.95777	-9.95777	-9.95777	1.21885	-9.95777	-9.95777	-9.95777	-9.95777	-9.95777	0.168872	1.31675	-9.95777	-9.95777	-9.95777
Otu254	-9.95777	-9.95777	-9.95777	-9.95777	-5.29936	-9.95777	-9.95777	-9.95777	-9.95777	-9.95777	-9.95777	-9.95777	-3.51595	1.02237	-9.95777	-9.95777
Otu253	-9.95777	0.121672	-9.95777	-0.931874	-0.443641	-9.95777	-9.95777	-9.95777	-9.95777	-9.95777	-5.61835	-9.95777	-9.95777	0.0365853	-9.95777	-9.95777
Otu252	-3.38555	-9.95777	-9.95777	-9.95777	-9.95777	-9.95777	-9.95777	-9.95777	-9.95777	-9.95777	0.0505507	-1.94658	-9.95777	-9.95777	-9.95777	-9.95777
Otu251	-9.95777	-9.95777	-9.95777	-9.95777	-9.95777	-9.95777	-9.95777	-9.95777	-9.95777	-9.95777	-0.00716473	-9.95777	-9.95777	-9.95777	-9.95777	-9.95777
Otu250	-9.95777	0.207402	-9.95777	-9.95777	-1.71665	-9.95777	-9.95777	-9.95777	-9.95777	-9.95777	-9.95777	-9.95777	-9.95777	-9.95777	-9.95777	-9.95777
Otu25	5.80412	1.51819	-2.75464	0.614089	0.370802	5.80274	0.648553	3.23071	1.77443	4.09705	1.74445	5.71161	5.86324	0.704009	0.462953	3.05853
Otu249	-9.95777	-9.95777	-9.95777	-9.95777	-9.95777	-9.95777	-9.95777	-9.95777	-9.95777	-9.95777	-9.95777	-9.95777	-9.95777	-9.95777	0.915465	-9.95777
Otu248	-9.95777	-9.95777	-9.95777	-9.95777	-9.95777	-9.95777	-9.95777	-9.95777	-9.95777	-9.95777	0.133013	-9.95777	-9.95777	-9.95777	-9.95777	-9.95777
Otu247	-9.95777	-9.95777	-9.95777	0.306908	-9.95777	-9.95777	-9.95777	-9.95777	-9.95777	-9.95777	-9.95777	-9.95777	-9.95777	-9.95777	-9.95777	-9.95777
Otu246	-9.95777	-9.95777	-9.95777	-9.95777	-9.95777	-9.95777	-9.95777	-9.95777	-9.95777	-9.95777	-9.95777	-9.95777	-9.95777	-9.95777	-9.95777	1.19136
Otu245	-9.95777	-9.95777	-9.95777	-9.95777	-9.95777	-9.95777	-9.95777	-9.95777	-9.95777	-9.95777	0.133013	-9.95777	-2.93109	-1.24352	-9.95777	-9.95777
Otu244	2.13785	-9.95777	-9.95777	-9.95777	-9.95777	1.05535	-9.95777	-9.95777	-9.95777	-9.95777	-9.95777	1.16887	1.52825	-9.95777	-9.95777	-9.95777
Otu243	-9.95777	-9.95777	-9.95777	0.205625	-9.95777	-9.95777	-9.95777	-9.95777	-9.95777	-9.95777	0.260768	-9.95777	-9.95777	-9.95777	-9.95777	-9.95777
Otu242	-9.95777	-9.95777	-9.95777	0.306908	-9.95777	-9.95777	-9.95777	-9.95777	-9.95777	-9.95777	-9.95777	-9.95777	-9.95777	-9.95777	-9.95777	-9.95777
Otu241	-9.95777	0.364943	-9.95777	-9.95777	-9.95777	-9.95777	-9.95777	-9.95777	-9.95777	-9.95777	-9.95777	-9.95777	-9.95777	0.145519	-9.95777	-9.95777
Otu240	-9.95777	2.24167	-9.95777	2.17915	2.61724	-9.95777	-9.95777	-9.95777	-9.95777	-9.95777	1.6819	-9.95777	-9.95777	2.05066	-9.95777	2.7126
Otu24	0.199256	4.40783	-9.95777	4.13335	3.95104	0.218851	-9.95777	1.2344	3.64179	3.92283	3.60935	-0.0721354	0.613142	3.7457	-9.95777	3.65564
Otu239	-2.38567	-9.95777	-9.95777	-9.95777	-9.95777	-2.26654	0.252625	-9.95777	-9.95777	-9.95777	-9.95777	-1.20963	-9.95777	-9.95777	-9.95777	-9.95777
Otu238	-1.06377	-0.405573	-9.95777	0.331156	-1.13169	-1.78113	-9.95777	-9.95777	-9.95777	-9.95777	-9.95777	0.275787	-1.51613	-1.1764	-1.9776	1.05119
Otu237	-2.38567	-9.95777	-9.95777	0.257155	-9.95777	-3.00345	-9.95777	-9.95777	-9.95777	-9.95777	-9.95777	-9.95777	-9.95777	-9.95777	-9.95777	-9.95777
Otu236	-9.95777	-9.95777	-9.95777	0.331156	-9.95777	-9.95777	-9.95777	-9.95777	-9.95777	-9.95777	-9.95777	-9.95777	-9.95777	-1.54837	-9.95777	-9.95777
Otu235	-9.95777	-9.95777	-9.95777	0.331156	-0.0162205	-9.95777	-9.95777	-9.95777	-9.95777	-9.95777	-9.95777	-9.95777	-9.95777	-9.95777	-9.95777	-9.95777
Otu234	-4.38507	-9.95777	-9.95777	-9.95777	0.675656	-9.95777	-9.95777	-9.95777	-9.95777	-9.95777	-9.95777	-9.95777	-9.95777	-9.95777	-9.95777	-9.95777
Otu233	-9.95777	-9.95777	-9.95777	0.306908	-1.30162	-9.95777	-9.95777	-9.95777	-9.95777	2.70473	-9.95777	-9.95777	-9.95777	0.341439	-9.95777	-9.95777
Otu232	-9.95777	-9.95777	-9.95777	-5.57243	-9.95777	-9.95777	0.442102	-9.95777	-9.95777	-9.95777	-9.95777	-9.95777	-9.95777	-9.95777	-9.95777	-4.56271
Otu231	-9.95777	2.0692	-9.95777	2.70967	1.23753	-9.95777	-9.95777	-9.95777	-9.95777	3.3677	0.837556	-9.95777	-9.95777	1.27105	-9.95777	-9.95777
Otu230	-9.95777	1.09192	-9.95777	-0.44645	-0.778058	-9.95777	-9.95777	-9.95777	-9.95777	-9.95777	0.422519	-9.95777	-9.95777	-0.991979	-9.95777	-9.95777
Otu23	5.10615	-2.90799	-9.95777	0.816582	-9.95777	5.60871	1.49655	-9.95777	-9.95777	-9.95777	0.133013	5.43997	5.30882	-9.95777	1.44384	-9.95777
Otu229	-9.95777	-9.95777	-9.95777	-9.95777	-9.95777	-9.95777	-9.95777	-9.95777	-9.95777	-9.95777	0.400493	-9.95777	-9.95777	-9.95777	-9.95777	-9.95777
Otu228	-9.95777	-9.95777	-9.95777	-9.95777	-9.95777	-9.95777	-9.95777	-9.95777	-9.95777	-9.95777	-9.95777	-9.95777	-9.95777	-9.95777	-9.95777	1.34337
Otu227	0.421649	-9.95777	-9.95777	-5.57243	-0.97969	-0.781146	1.21415	-9.95777	-9.95777	1.5792	-9.95777	-9.95777	-0.708782	-9.95777	-9.95777	-9.95777
Otu226	-9.95777	-2.17108	-9.95777	1.23162	-0.716658	-9.95777	-9.95777	-9.95777	-9.95777	-9.95777	-9.95777	-9.95777	-9.95777	-9.95777	-9.95777	-9.95777
Otu225	-9.95777	-9.95777	-9.95777	-9.95777	-9.95777	-9.95777	-9.95777	-9.95777	-9.95777	-9.95777	-9.95777	-9.95777	-9.95777	-9.95777	-9.95777	1.48087
Otu224	-9.95777	-9.95777	-9.95777	-9.95777	-9.95777	-9.95777	-9.95777	-9.95777	-9.95777	-9.95777	0.378125	-9.95777	-9.95777	-9.95777	-9.95777	-9.95777
Otu223	-9.95777	-9.95777	-9.95777	-9.95777	-9.95777	-9.95777	-9.95777	-9.95777	-9.95777	-9.95777	0.422519	-9.95777	-9.95777	-9.95777	-9.95777	-9.95777
Otu222	0.899696	-9.95777	-9.95777	-9.95777	-9.95777	1.16638	-9.95777	-9.95777	-9.95777	-9.95777	-9.95777	1.44571	1.46114	-9.95777	-9.95777	0.928329
Otu221	-9.95777	0.636245	-9.95777	-9.95777	-9.95777	-9.95777	-9.95777	-9.95777	-9.95777	-9.95777	0.106046	-9.95777	-9.95777	-1.11227	-9.95777	-9.95777
Otu220	-9.95777	-9.95777	-9.95777	-0.0521724	-9.95777	-9.95777	-9.95777	-9.95777	-4.43435	-9.95777	0.465588	-9.95777	-9.95777	-9.95777	-9.95777	-9.95777
Otu22	5.88925	-9.95777	-9.95777	-9.95777	-9.95777	5.62581	-9.95777	-9.95777	-9.95777	-9.95777	-9.95777	5.75499	5.53235	-9.95777	-9.95777	-9.95777
Otu219	-4.38507	-9.95777	-5.55881	-9.95777	-9.95777	-4.58766	-9.95777	1.64205	-9.95777	1.72463	-9.95777	-9.95777	-1.0567	-9.95777	-9.95777	-9.95777
Otu218	-9.95777	-9.95777	-9.95777	-9.95777	-9.95777	-9.95777	-9.95777	-9.95777	-9.95777	-9.95777	0.587578	-9.95777	-9.95777	-9.95777	-9.95777	-9.95777
Otu217	-9.95777	-9.95777	-9.95777	-9.95777	-9.95777	-9.95777	-9.95777	-9.95777	-9.95777	-9.95777	0.465588	-9.95777	-9.95777	-9.95777	-9.95777	-9.95777
Otu216	-9.95777	-9.95777	-9.95777	-9.95777	-9.95777	-9.95777	-9.95777	-9.95777	-9.95777	1.66409	-9.95777	-9.95777	-9.95777	-9.95777	-9.95777	-9.95777
Otu215	-9.95777	1.24843	-9.95777	-0.44645	1.47974	-9.95777	-9.95777	-9.95777	-9.95777	-9.95777	2.15291	-9.95777	-9.95777	-2.63579	-9.95777	-9.95777
Otu214	-9.95777	0.696786	-9.95777	-9.95777	0.479736	-9.95777	-9.95777	-9.95777	-9.95777	-9.95777	-9.95777	-9.95777	-9.95777	0.27105	-9.95777	-9.95777
Otu213	-9.95777	-9.95777	0.647395	-9.95777	-9.95777	-1.78113	-9.95777	-9.95777	-9.95777	-9.95777	-9.95777	-9.95777	-9.95777	-9.95777	-9.95777	-9.95777
Otu212	-2.38567	-9.95777	0.627766	-9.95777	-9.95777	-9.95777	-9.95777	-9.95777	-9.95777	-9.95777	-9.95777	-9.95777	-9.95777	-9.95777	-9.95777	-9.95777
Otu211	-9.95777	-9.95777	-0.517662	-9.95777	-9.95777	-9.95777	-9.95777	1.012	-9.95777	-9.95777	-9.95777	-9.95777	-9.95777	-9.95777	-9.95777	-9.95777
Otu210	-2.38567	0.091925	-9.95777	-9.95777	-0.301622	-3.00345	-9.95777	-9.95777	-9.95777	-9.95777	0.644911	-9.95777	-2.93109	-0.591444	-9.95777	-9.95777
Otu21	-3.38555	3.73818	-9.95777	4.81336	4.32955	-9.95777	-9.95777	-9.95777	4.39152	3.32271	3.51255	-0.209639	-9.95777	2.79461	-9.95777	3.19803
Otu209	-3.38555	-9.95777	-9.95777	-9.95777	-9.95777	-9.95777	-9.95777	-9.95777	2.72484	-9.95777	-9.95777	-9.95777	-2.19418	-9.95777	-9.95777	-9.95777
Otu208	-9.95777	-9.95777	-9.95777	-9.95777	0.90783	-9.95777	-9.95777	-9.95777	-9.95777	-9.95777	-9.95777	-9.95777	-9.95777	-9.95777	-9.95777	-9.95777
Otu207	-9.95777	0.594425	-9.95777	-9.95777	0.868301	-9.95777	-9.95777	-9.95777	-9.95777	-9.95777	-9.95777	-9.95777	-9.95777	-9.95777	-9.95777	-9.95777
Otu206	-9.95777	-9.95777	-9.95777	-9.95777	-9.95777	-9.95777	-9.95777	0.886473	-9.95777	-9.95777	-9.95777	-9.95777	-9.95777	-9.95777	-9.95777	-9.95777
Otu205	-9.95777	-2.90799	-9.95777	-9.95777	-1.13169	-9.95777	-9.95777	-9.95777	-9.95777	-9.95777	0.626052	-9.95777	-9.95777	-9.95777	-9.95777	-9.95777
Otu204	-9.95777	-9.95777	-9.95777	-9.95777	-9.95777	-9.95777	-9.95777	-9.95777	-9.95777	-9.95777	-9.95777	-9.95777	-9.95777	-9.95777	-9.95777	1.6263
Otu203	-9.95777	-9.95777	-9.95777	-9.95777	-9.95777	-9.95777	-9.95777	-9.95777	-9.95777	-9.95777	0.735676	-9.95777	-9.95777	-9.95777	-9.95777	-9.95777
Otu202	-9.95777	-9.95777	-9.95777	-9.95777	-9.95777	-9.95777	-9.95777	-9.95777	-9.95777	-9.95777	0.626052	-9.95777	-9.95777	-9.95777	-9.95777	-9.95777
Otu201	-9.95777	-9.95777	-9.95777	-9.95777	-9.95777	-1.78113	-9.95777	-9.95777	1.86875	-9.95777	-9.95777	-9.95777	-9.95777	-9.95777	-9.95777	-9.95777
Otu200	-9.95777	-9.95777	-9.95777	-9.95777	-9.95777	-9.95777	-9.95777	-9.95777	-9.95777	-9.95777	0.787515	-9.95777	-9.95777	-0.506555	-9.95777	-9.95777
Otu20	-9.95777	4.76199	-9.95777	5.09492	4.88696	-9.95777	-9.95777	-9.95777	-4.43435	3.48901	3.68646	-9.95777	-9.95777	4.62977	0.121917	2.37899
Otu2	-9.95777	-9.95777	-9.95777	-9.95777	-9.95777	-9.95777	9.36358	-9.95777	-4.43435	-2.46515	-9.95777	-9.95777	-9.95777	-9.95777	-9.95777	-9.95777
Otu199	-9.95777	-9.95777	-9.95777	-9.95777	-9.95777	-9.95777	-9.95777	-9.95777	-9.95777	-9.95777	-9.95777	-9.95777	-9.95777	0.686087	-9.95777	-9.95777
Otu198	-9.95777	0.792364	-9.95777	0.799304	-1.49426	-9.95777	-9.95777	-9.95777	-9.95777	-9.95777	-9.95777	-9.95777	-9.95777	-0.991979	-9.95777	-9.95777
Otu197	-9.95777	-9.95777	-9.95777	-9.95777	-9.95777	-3.58829	-9.95777	-2.05836	1.99124	-9.95777	-9.95777	-9.95777	-9.95777	-9.95777	-9.95777	-9.95777
Otu196	-9.95777	-2.03358	-9.95777	-9.95777	1.29829	-9.95777	-9.95777	-9.95777	-9.95777	-9.95777	1.30886	-9.95777	-9.95777	1.35284	-9.95777	-9.95777
Otu195	-9.95777	0.916353	-9.95777	-9.95777	0.531266	-9.95777	-9.95777	-9.95777	-9.95777	1.97775	0.644911	-9.95777	-9.95777	-9.95777	-9.95777	-9.95777
Otu194	-9.95777	-9.95777	-9.95777	-9.95777	-9.95777	-9.95777	-9.95777	-9.95777	-9.95777	-9.95777	0.821068	-9.95777	-9.95777	-9.95777	-9.95777	-9.95777
Otu193	-2.38567	-9.95777	0.741722	-9.95777	-5.29936	-9.95777	-9.95777	-9.95777	-9.95777	-9.95777	0.804389	-9.95777	-2.93109	-9.95777	-9.95777	-9.95777
Otu192	-9.95777	-9.95777	0.961503	-0.621536	-9.95777	-9.95777	-9.95777	-9.95777	-9.95777	-9.95777	-1.62186	-9.95777	-9.95777	-9.95777	-9.95777	-9.95777
Otu191	-9.95777	-9.95777	-9.95777	-9.95777	-9.95777	-9.95777	-9.95777	-9.95777	-9.95777	-9.95777	0.837556	-9.95777	-9.95777	-9.95777	-9.95777	-9.95777
Otu190	-9.95777	-9.95777	-9.95777	-9.95777	-9.95777	-9.95777	-9.95777	-9.95777	5.50161	4.57098	-9.95777	-9.95777	-9.95777	-9.95777	-9.95777	2.29446
Otu19	-1.06377	5.8362	-9.95777	5.80851	5.71936	-0.266575	-9.95777	-9.95777	4.52207	4.68963	4.92116	0.112289	-0.609247	5.53158	-9.95777	2.39067
Otu189	-9.95777	-9.95777	-9.95777	-9.95777	-1.21415	-9.95777	-9.95777	-9.95777	-9.95777	-9.95777	-9.95777	-9.95777	-9.95777	0.823591	-9.95777	-9.95777
Otu188	-9.95777	-9.95777	-9.95777	-9.95777	0.252966	-9.95777	-9.95777	-9.95777	-9.95777	-9.95777	-9.95777	-9.95777	-9.95777	0.887721	-9.95777	-9.95777
Otu187	-9.95777	-9.95777	-9.95777	-9.95777	1.15781	-9.95777	-9.95777	-9.95777	-9.95777	-9.95777	-9.95777	-9.95777	-9.95777	-0.278287	-9.95777	-9.95777
Otu186	-9.95777	-9.95777	-9.95777	0.883696	-0.0162205	-9.95777	-9.95777	-9.95777	-9.95777	-9.95777	-9.95777	-9.95777	-9.95777	-1.05087	-9.95777	-9.95777
Otu185	-9.95777	-9.95777	-9.95777	-9.95777	-9.95777	-9.95777	0.98959	-9.95777	-9.95777	-9.95777	-9.95777	-9.95777	-9.95777	-9.95777	-9.95777	-9.95777
Otu184	-2.80067	-9.95777	-9.95777	-9.95777	-4.30106	-9.95777	-9.95777	1.2196	-9.95777	-9.95777	1.02198	-9.95777	-4.51538	-9.95777	-9.95777	-9.95777
Otu183	-9.95777	-1.68567	-9.95777	0.99412	-9.95777	-9.95777	-9.95777	-9.95777	-9.95777	-9.95777	-1.09831	-9.95777	-9.95777	-9.95777	-9.95777	-2.97847
Otu182	-9.95777	-1.49303	-9.95777	-9.95777	1.12464	-1.78113	-9.95777	-9.95777	-9.95777	1.11977	-9.95777	-1.7242	-1.51613	1.03658	-9.95777	-9.95777
Otu181	-9.95777	-2.90799	-9.95777	-9.95777	1.28334	-9.95777	-9.95777	-9.95777	-9.95777	-9.95777	-9.95777	-9.95777	-9.95777	-9.95777	-9.95777	-9.95777
Otu180	2.49694	-9.95777	-9.95777	-9.95777	-9.95777	2.43386	-9.95777	-9.95777	-9.95777	-9.95777	-9.95777	2.46843	2.52825	-9.95777	-9.95777	-9.95777
Otu18	0.862221	0.52933	3.52275	3.64101	3.46325	0.803813	1.31455	3.71244	4.8411	5.385	4.83653	1.02302	1.12772	1.28302	2.6159	5.09825
Otu179	2.64772	-9.95777	-9.95777	-9.95777	-9.95777	2.38878	-9.95777	-9.95777	-9.95777	-9.95777	-9.95777	2.28861	1.80579	-9.95777	-9.95777	-9.95777
Otu178	-9.95777	-9.95777	-9.95777	-9.95777	-9.95777	-9.95777	-9.95777	-9.95777	-9.95777	-9.95777	-9.95777	-9.95777	-9.95777	-9.95777	-9.95777	2.12298
Otu177	-9.95777	-9.95777	-9.95777	-9.95777	-9.95777	-9.95777	-9.95777	-9.95777	-9.95777	-9.95777	-9.95777	-9.95777	-9.95777	-9.95777	-9.95777	2.17794
Otu176	1.84311	-9.95777	-9.95777	-2.40577	-9.95777	1.54078	-9.95777	1.36115	-4.43435	-4.46448	-9.95777	1.71636	0.975712	-9.95777	-9.95777	-9.95777
Otu175	-9.95777	-9.95777	-9.95777	-9.95777	-9.95777	-9.95777	-9.95777	-9.95777	-9.95777	2.30299	-9.95777	-9.95777	-9.95777	-9.95777	-9.95777	-9.95777
Otu174	-9.95777	-2.03358	-9.95777	1.15218	-9.95777	-9.95777	-9.95777	-9.95777	-9.95777	-9.95777	-0.978014	-9.95777	-9.95777	-9.95777	-9.95777	-9.95777
Otu173	-9.95777	-9.95777	-9.95777	-9.95777	-9.95777	-4.58766	-9.95777	1.34761	-9.95777	-9.95777	-9.95777	-9.95777	-9.95777	-9.95777	-9.95777	-9.95777
Otu172	-9.95777	-9.95777	-9.95777	-9.95777	-9.95777	-9.95777	-9.95777	-9.95777	-9.95777	-9.95777	1.10604	-9.95777	-9.95777	-9.95777	-9.95777	-9.95777
Otu171	1.25815	-0.792595	-5.55881	-9.95777	-9.95777	1.64031	-9.95777	0.809511	-9.95777	2.27628	-9.95777	2.12664	1.43806	-9.95777	1.04792	1.24383
Otu170	-9.95777	-0.538839	-9.95777	-9.95777	-9.95777	-9.95777	-9.95777	-9.95777	2.42295	-9.95777	-9.95777	-9.95777	-1.70877	-9.95777	-9.95777	-9.95777
Otu17	-9.95777	-9.95777	-9.95777	-9.95777	-9.95777	-9.95777	-9.95777	-9.95777	6.4026	-9.95777	-1.8145	-9.95777	-9.95777	-5.63225	-9.95777	-9.95777
Otu169	-4.38507	-0.635054	-9.95777	-5.57243	-1.71665	-9.95777	-0.410339	-9.95777	2.663	1.4417	1.93271	-9.95777	-9.95777	-0.387911	-9.95777	-9.95777
Otu168	-9.95777	-9.95777	-9.95777	-9.95777	-9.95777	-9.95777	-9.95777	1.59697	-9.95777	-9.95777	-9.95777	-9.95777	-9.95777	-5.63225	-9.95777	-9.95777
Otu167	-9.95777	-9.95777	-9.95777	-9.95777	-9.95777	-9.95777	1.30238	-9.95777	-9.95777	-9.95777	-9.95777	-9.95777	-4.51538	-9.95777	-9.95777	-9.95777
Otu166	-9.95777	0.389605	-9.95777	-9.95777	-1.39472	-9.95777	-9.95777	-9.95777	-9.95777	-9.95777	1.67274	-9.95777	-4.51538	-5.63225	-9.95777	-9.95777
Otu165	-2.80067	0.916353	-9.95777	0.553548	-0.601181	-9.95777	-9.95777	-9.95777	-9.95777	-9.95777	1.30886	-9.95777	-9.95777	-1.11227	-9.95777	-9.95777
Otu164	-9.95777	-9.95777	-9.95777	-9.95777	-9.95777	-9.95777	-9.95777	-9.95777	2.54225	-9.95777	-9.95777	-9.95777	-9.95777	-9.95777	-9.95777	-9.95777
Otu163	-9.95777	2.06155	-9.95777	1.45769	2.65838	-4.58766	-5.57694	-9.95777	-1.2651	2.51209	0.422519	-9.95777	-4.51538	0.807103	-9.95777	-9.95777
Otu162	-9.95777	-0.00118427	-9.95777	0.916118	-9.95777	-9.95777	-9.95777	-9.95777	-9.95777	-9.95777	1.37812	-9.95777	-9.95777	-9.95777	-9.95777	-9.95777
Otu161	2.73323	-9.95777	-9.95777	-9.95777	-9.95777	2.85444	-9.95777	-9.95777	-9.95777	-9.95777	-9.95777	2.77221	2.66377	-9.95777	-9.95777	-9.95777
Otu160	-9.95777	-9.95777	-9.95777	-9.95777	-9.95777	-9.95777	-9.95777	1.64205	-9.95777	-9.95777	-9.95777	-9.95777	-9.95777	-9.95777	-9.95777	-9.95777
Otu16	-9.95777	4.68438	-9.95777	4.83472	5.27958	-9.95777	-9.95777	-9.95777	-3.43486	2.17867	5.30516	-1.94658	-9.95777	5.201	-9.95777	-9.95777
Otu159	-9.95777	0.150819	-9.95777	2.21868	0.785839	-9.95777	-9.95777	-9.95777	-9.95777	-9.95777	-2.16242	-9.95777	-9.95777	1.41944	-9.95777	-9.95777
Otu158	-9.95777	1.56224	-9.95777	0.978853	0.531266	-3.58829	-9.95777	-9.95777	-9.95777	-9.95777	-0.373946	-2.53152	-4.51538	0.807103	-9.95777	-9.95777
Otu157	-9.95777	-9.95777	-9.95777	-9.95777	-9.95777	-9.95777	-9.95777	-9.95777	-9.95777	-9.95777	-9.95777	-9.95777	-9.95777	-9.95777	-9.95777	2.50256
Otu156	-9.95777	-9.95777	-9.95777	-2.99068	-9.95777	-2.00352	-0.4928	-9.95777	2.56497	-9.95777	-9.95777	-4.53079	-4.51538	-9.95777	-9.95777	2.34337
Otu155	-2.06375	1.2074	-9.95777	1.51173	-9.95777	-9.95777	-9.95777	-9.95777	-9.95777	-9.95777	0.486649	-3.53137	-9.95777	-9.95777	-9.95777	-9.95777
Otu154	-2.80067	0.288322	-9.95777	-9.95777	-9.95777	-3.58829	-9.95777	-9.95777	-9.95777	-9.95777	-9.95777	-0.831124	-2.19418	-9.95777	-9.95777	2.53451
Otu153	-9.95777	-9.95777	-9.95777	-9.95777	-9.95777	-9.95777	-9.95777	-9.95777	-9.95777	2.65375	-9.95777	-9.95777	-9.95777	-9.95777	-9.95777	-9.95777
Otu152	-9.95777	-1.3231	-9.95777	1.64343	-0.172339	-9.95777	-9.95777	-9.95777	-9.95777	2.07397	-1.16244	-9.95777	-9.95777	1.46219	-9.95777	-9.95777
Otu151	-3.38555	-9.95777	-9.95777	1.00923	0.124642	-9.95777	-9.95777	0.573883	2.33316	2.65375	0.587578	-9.95777	-4.51538	-0.081251	-9.95777	-9.95777
Otu150	-3.38555	0.0305245	-9.95777	1.37846	-9.95777	-3.00345	-9.95777	-9.95777	-0.528135	-9.95777	1.48665	-9.95777	-4.51538	1.2468	2.3749	-0.0399608
Otu15	0.472275	-5.49009	2.32668	-0.621536	0.0906945	-3.58829	3.15105	5.69316	6.62971	4.75881	-9.95777	-9.95777	-0.123822	-4.05048	2.59873	4.6844
Otu149	-9.95777	1.63624	-9.95777	-9.95777	2.53127	-9.95777	-9.95777	-9.95777	-9.95777	-9.95777	2.30886	-4.53079	-9.95777	1.31836	-9.95777	-9.95777
Otu148	-4.38507	1.06155	-9.95777	1.59419	1.51855	-9.95777	-9.95777	-9.95777	-9.95777	-9.95777	-9.95777	-9.95777	-9.95777	1.45162	-9.95777	-9.95777
Otu147	-2.06375	-9.95777	-9.95777	-9.95777	-9.95777	-1.58849	-9.95777	0.809511	-9.95777	-9.95777	-9.95777	-9.95777	-2.51609	-9.95777	2.39493	-9.95777
Otu146	1.00661	-9.95777	-9.95777	-9.95777	-9.95777	-0.588501	-9.95777	-9.95777	2.7349	-9.95777	-9.95777	-0.139249	0.238747	-9.95777	-9.95777	-9.95777
Otu145	0.0737258	-1.79258	1.63761	-0.820844	0.629114	-2.00352	-0.0884114	-9.95777	0.372327	1.17867	1.99283	0.275787	0.1843	-9.95777	-9.95777	-9.95777
Otu144	-9.95777	-9.95777	-9.95777	-9.95777	-9.95777	-9.95777	-9.95777	1.82914	-9.95777	-9.95777	-9.95777	-9.95777	-9.95777	-9.95777	-9.95777	-9.95777
Otu143	-9.95777	-9.95777	-9.95777	-9.95777	-9.95777	-9.95777	1.68652	-9.95777	-9.95777	-9.95777	-9.95777	-9.95777	-9.95777	-9.95777	-9.95777	-9.95777
Otu142	-9.95777	1.04612	-9.95777	2.25715	2.67566	-9.95777	-9.95777	-9.95777	-9.95777	-9.95777	1.77044	-9.95777	-9.95777	0.573613	-9.95777	3.92432
Otu141	-0.80074	-9.95777	-9.95777	-9.95777	-1.84217	-1.58849	-9.95777	-9.95777	-9.95777	2.76363	-9.95777	-9.95777	-0.931173	-9.95777	-9.95777	-9.95777
Otu140	-9.95777	0.389605	-9.95777	-9.95777	1.90783	-9.95777	-9.95777	-9.95777	-9.95777	2.7922	-2.29991	-9.95777	-9.95777	0.534084	-9.95777	-9.95777
Otu14	-9.95777	6.77813	-9.95777	5.95418	6.05758	-9.95777	-9.95777	-9.95777	5.63643	3.72957	6.29587	-0.624675	-9.95777	5.96361	-0.0845337	4.51329
Otu139	-9.95777	-9.95777	-9.95777	-9.95777	-9.95777	-9.95777	-9.95777	-9.95777	-9.95777	2.84769	-9.95777	-9.95777	-9.95777	-9.95777	-9.95777	-9.95777
Otu138	-1.80073	-9.95777	-9.95777	-9.95777	-9.95777	-9.95777	-9.95777	-9.95777	-9.95777	-9.95777	-9.95777	-9.95777	-3.51595	-9.95777	-9.95777	2.74026
Otu137	-9.95777	-0.969471	-9.95777	1.81658	0.629114	-9.95777	-9.95777	-9.95777	3.83643	-9.95777	-0.00716473	-9.95777	-9.95777	-0.081251	-9.95777	-9.95777
Otu136	-9.95777	1.882	-9.95777	1.43549	1.87828	-9.95777	-9.95777	-9.95777	0.422953	1.46555	1.18548	-9.95777	-9.95777	0.721711	-9.95777	2.26937
Otu135	-9.95777	-9.95777	2.28969	-9.95777	-9.95777	-9.95777	-9.95777	1.8485	1.31986	-9.95777	-9.95777	-9.95777	-9.95777	-9.95777	0.996385	-4.56271
Otu134	-9.95777	2.25515	-9.95777	1.36678	1.49279	-9.95777	-9.95777	-9.95777	-9.95777	-9.95777	2.54805	-2.53152	-9.95777	2.13895	-9.95777	-9.95777
Otu133	-9.95777	-9.95777	-9.95777	-9.95777	-9.95777	-9.95777	-9.95777	-9.95777	-9.95777	2.90113	-0.00716473	-2.20961	-9.95777	-9.95777	-9.95777	-9.95777
Otu132	2.65869	-9.95777	-9.95777	-9.95777	-9.95777	2.24439	-0.4928	-9.95777	-9.95777	-9.95777	-9.95777	2.73522	3.01524	-9.95777	-9.95777	-9.95777
Otu131	-9.95777	-0.635054	-9.95777	-9.95777	0.479736	-9.95777	-9.95777	-9.95777	-9.95777	-9.95777	1.779	-9.95777	-9.95777	0.493442	-9.95777	-9.95777
Otu130	-9.95777	-9.95777	1.86421	-5.57243	-9.95777	-2.58845	1.87917	-9.95777	-9.95777	-9.95777	-9.95777	-9.95777	-0.346214	-9.95777	-9.95777	-9.95777
Otu13	5.68441	4.85458	2.17941	5.28147	5.18822	5.57514	-9.95777	-9.95777	2.60937	6.73387	5.29475	5.66565	5.72226	4.95475	-9.95777	5.84268
Otu129	-1.80073	2.12167	-9.95777	-9.95777	2.08208	-1.78113	-9.95777	-9.95777	-9.95777	2.48901	1.1983	-2.94652	-9.95777	1.58333	-9.95777	-9.95777
Otu128	-9.95777	-0.171109	-9.95777	-9.95777	-0.716658	-9.95777	-9.95777	-9.95777	-9.95777	2.95266	0.400493	-9.95777	-9.95777	1.96407	-9.95777	-9.95777
Otu127	-3.38555	-9.95777	-9.95777	-9.95777	-1.05369	-9.95777	-9.95777	2.06263	1.90482	-9.95777	0.837556	-9.95777	-9.95777	-4.63494	-9.95777	-9.95777
Otu126	-9.95777	1.03052	-9.95777	-9.95777	-0.394731	-9.95777	-9.95777	-9.95777	-9.95777	-9.95777	1.23611	-9.95777	-9.95777	-1.11227	-9.95777	2.95218
Otu125	-9.95777	-1.58614	-9.95777	-0.290331	2.14959	-9.95777	-9.95777	-9.95777	-9.95777	2.0426	-9.95777	-9.95777	-4.51538	0.790424	-9.95777	-9.95777
Otu124	-1.80073	1.32714	-9.95777	1.86721	1.45326	-9.95777	-9.95777	-9.95777	-9.95777	-9.95777	-0.978014	-9.95777	-9.95777	-9.95777	-9.95777	-9.95777
Otu123	-9.95777	1.82889	-9.95777	1.26975	2.18219	-9.95777	-9.95777	-9.95777	-9.95777	-9.95777	0.465588	-9.95777	-9.95777	0.839892	-9.95777	-9.95777
Otu122	-3.38555	-3.90775	-9.95777	0.378461	-9.95777	-3.00345	-9.95777	0.320127	3.7399	-9.95777	0.0219816	-0.624675	-2.93109	-9.95777	-9.95777	-9.95777
Otu121	-2.06375	-9.95777	-9.95777	0.633718	2.18219	0.0553528	-9.95777	-9.95777	2.60937	2.2897	-2.62182	-0.531566	-1.0567	-9.95777	-9.95777	-9.95777
Otu120	-0.685264	-2.49299	-9.95777	-9.95777	-9.95777	-3.58829	-9.95777	-9.95777	-9.95777	-9.95777	-1.03691	-0.444103	-1.93116	2.10563	-9.95777	-9.95777
Otu12	-9.95777	5.45167	-9.95777	5.09934	5.44741	-9.95777	-9.95777	-9.95777	3.80338	3.05837	5.52977	-1.20963	-9.95777	5.72501	-9.95777	4.89796
Otu119	-9.95777	-9.95777	-9.95777	-9.95777	-9.95777	-9.95777	-9.95777	-9.95777	-9.95777	3.0817	-0.866984	-9.95777	-9.95777	-9.95777	-9.95777	-9.95777
Otu118	-9.95777	-5.49009	-9.95777	-9.95777	-9.95777	-9.95777	-9.95777	-9.95777	-9.95777	3.62227	-9.95777	-9.95777	-9.95777	-9.95777	-9.95777	1.64593
Otu117	-9.95777	1.60499	-9.95777	0.282246	1.85825	-9.95777	-9.95777	-9.95777	3.08067	-9.95777	0.444214	-9.95777	-2.93109	-9.95777	-9.95777	2.4477
Otu116	-9.95777	-9.95777	0.897373	-9.95777	-0.778058	-9.95777	1.09216	-9.95777	-9.95777	-9.95777	0.626052	-9.95777	-9.95777	-0.243522	-9.95777	3.00633
Otu115	-9.95777	2.81984	-9.95777	1.02418	1.46656	-9.95777	-9.95777	-9.95777	-9.95777	2.90985	1.81275	-1.07213	-9.95777	2.27705	-9.95777	2.20466
Otu114	2.44718	-9.95777	-2.2401	-9.95777	-9.95777	2.23167	2.02706	-9.95777	-9.95777	-9.95777	-9.95777	2.15493	1.84141	-9.95777	-9.95777	-9.95777
Otu113	0.0737258	2.14359	-9.95777	1.29463	1.45326	-9.95777	-9.95777	-9.95777	-9.95777	-9.95777	1.03634	-0.624675	-0.708782	1.67704	-9.95777	-9.95777
Otu112	-9.95777	-9.95777	2.05265	-9.95777	-9.95777	-9.95777	-9.95777	-9.95777	-9.95777	-9.95777	-9.95777	-9.95777	-9.95777	-9.95777	-9.95777	-9.95777
Otu111	-9.95777	-1.0336	-9.95777	-0.44645	-9.95777	-9.95777	-9.95777	-9.95777	3.2016	2.01054	0.717974	-9.95777	-9.95777	-0.243522	-9.95777	-9.95777
Otu110	-4.38507	-9.95777	-9.95777	-1.87528	-9.95777	-9.95777	-9.95777	-9.95777	3.17968	-9.95777	-9.95777	-9.95777	-9.95777	-9.95777	-9.95777	-9.95777
Otu11	-9.95777	6.01723	-9.95777	6.01952	5.51855	-9.95777	-9.95777	-9.95777	-9.95777	0.856738	5.49771	-0.831124	-9.95777	6.02415	0.462953	-9.95777
Otu109	-9.95777	-9.95777	-9.95777	-9.95777	-9.95777	-9.95777	-9.95777	2.61404	-9.95777	-9.95777	-9.95777	-9.95777	-9.95777	-9.95777	-9.95777	-9.95777
Otu108	-9.95777	-9.95777	-9.95777	-9.95777	-9.95777	-3.58829	-9.95777	-3.38016	-9.95777	3.15686	0.133013	-9.95777	-9.95777	-9.95777	-9.95777	-2.24156
Otu107	-9.95777	-9.95777	-9.95777	-9.95777	-9.95777	-9.95777	-9.95777	-9.95777	-9.95777	-9.95777	-9.95777	-9.95777	-9.95777	-9.95777	-9.95777	3.14383
Otu106	-9.95777	-9.95777	-9.95777	-9.95777	-9.95777	-9.95777	-9.95777	-9.95777	-9.95777	3.26273	-9.95777	-9.95777	-9.95777	-9.95777	-9.95777	-9.95777
Otu1053	-3.38555	-9.95777	-9.95777	-9.95777	-9.95777	-9.95777	-9.95777	-9.95777	-9.95777	-9.95777	-9.95777	-9.95777	-9.95777	-9.95777	-9.95777	-9.95777
Otu1052	-9.95777	-9.95777	-9.95777	-9.95777	-9.95777	-9.95777	-9.95777	-9.95777	-9.95777	-9.95777	-9.95777	-9.95777	-9.95777	-9.95777	-9.95777	-9.95777
Otu1051	-2.80067	-9.95777	-9.95777	-9.95777	-9.95777	-9.95777	-4.57943	-9.95777	-9.95777	-9.95777	-9.95777	-9.95777	-9.95777	-9.95777	-9.95777	-9.95777
Otu1050	-9.95777	-9.95777	-9.95777	-9.95777	-9.95777	-9.95777	-9.95777	-9.95777	-9.95777	-9.95777	-9.95777	-9.95777	-9.95777	-9.95777	-9.95777	-9.95777
Otu105	-2.80067	0.73578	-9.95777	0.468659	-1.60117	-9.95777	-9.95777	1.15885	1.08853	-2.88015	2.63551	-9.95777	-9.95777	-1.05087	-1.9776	2.19136
Otu1049	-9.95777	-9.95777	-9.95777	-9.95777	-9.95777	-9.95777	-9.95777	-9.95777	-9.95777	-9.95777	-9.95777	-9.95777	-2.51609	-9.95777	-9.95777	-9.95777
Otu1048	-2.80067	-9.95777	-9.95777	-9.95777	-9.95777	-9.95777	-9.95777	-9.95777	-9.95777	-9.95777	-9.95777	-9.95777	-2.51609	-9.95777	-9.95777	-9.95777
Otu1047	-9.95777	-9.95777	-9.95777	-9.95777	-9.95777	-9.95777	-9.95777	-9.95777	-9.95777	-9.95777	-9.95777	-9.95777	-2.93109	-9.95777	-9.95777	-9.95777
Otu1046	-9.95777	-9.95777	-9.95777	-9.95777	-9.95777	-9.95777	-9.95777	-9.95777	-9.95777	-9.95777	-9.95777	-9.95777	-9.95777	-9.95777	-9.95777	-9.95777
Otu1045	-9.95777	-9.95777	-9.95777	-9.95777	-9.95777	-9.95777	-9.95777	-9.95777	-9.95777	-9.95777	-9.95777	-9.95777	-3.51595	-9.95777	-9.95777	-9.95777
Otu1044	-9.95777	-9.95777	-9.95777	-9.95777	-9.95777	-9.95777	-9.95777	-9.95777	-9.95777	-9.95777	-9.95777	-9.95777	-2.19418	-9.95777	-9.95777	-9.95777
Otu1043	-9.95777	-9.95777	-9.95777	-9.95777	-9.95777	-9.95777	-9.95777	-9.95777	-9.95777	-9.95777	-9.95777	-9.95777	-9.95777	-9.95777	-9.95777	-9.95777
Otu1042	-3.38555	-9.95777	-9.95777	-9.95777	-9.95777	-9.95777	-9.95777	-9.95777	-9.95777	-9.95777	-9.95777	-9.95777	-9.95777	-9.95777	-9.95777	-9.95777
Otu1041	-2.38567	-9.95777	-9.95777	-9.95777	-9.95777	-0.88806	-9.95777	-9.95777	-9.95777	-9.95777	-9.95777	-9.95777	-9.95777	-9.95777	-9.95777	-9.95777
Otu1040	-9.95777	-9.95777	-9.95777	-9.95777	-9.95777	-9.95777	-9.95777	-9.95777	-9.95777	-9.95777	-9.95777	-9.95777	-2.93109	-9.95777	-9.95777	-9.95777
Otu104	-9.95777	1.73578	-9.95777	0.781817	2.47974	-9.95777	-9.95777	-9.95777	1.86875	-2.46515	-9.95777	-9.95777	-9.95777	0.573613	-9.95777	-9.95777
Otu1039	-3.38555	-9.95777	-9.95777	-9.95777	-9.95777	-9.95777	-9.95777	-9.95777	-9.95777	-9.95777	-9.95777	-9.95777	-9.95777	-9.95777	-9.95777	-9.95777
Otu1038	-9.95777	-9.95777	-9.95777	-9.95777	-9.95777	-9.95777	-9.95777	-9.95777	-9.95777	-9.95777	-9.95777	-9.95777	-9.95777	-9.95777	-9.95777	-9.95777
Otu1037	-9.95777	-9.95777	-9.95777	-9.95777	-9.95777	-9.95777	-9.95777	-9.95777	-9.95777	-9.95777	-9.95777	-9.95777	-3.51595	-9.95777	-9.95777	-9.95777
Otu1036	-4.38507	-9.95777	-9.95777	-9.95777	-9.95777	-3.58829	-9.95777	-9.95777	-9.95777	-9.95777	-9.95777	-9.95777	-9.95777	-9.95777	-9.95777	-9.95777
Otu1035	-9.95777	-9.95777	-9.95777	-9.95777	-9.95777	-9.95777	-9.95777	-9.95777	-9.95777	-9.95777	-9.95777	-9.95777	-9.95777	-9.95777	-9.95777	-9.95777
Otu1034	-9.95777	-9.95777	-9.95777	-9.95777	-9.95777	-9.95777	-9.95777	-9.95777	-9.95777	-9.95777	-9.95777	-9.95777	-3.51595	-9.95777	-9.95777	-9.95777
Otu1033	-9.95777	-9.95777	-9.95777	-9.95777	-9.95777	-3.58829	-9.95777	-9.95777	-9.95777	-9.95777	-9.95777	-9.95777	-4.51538	-9.95777	-9.95777	-9.95777
Otu1032	-9.95777	-9.95777	-9.95777	-9.95777	-9.95777	-3.58829	-9.95777	-9.95777	-9.95777	-9.95777	-9.95777	-9.95777	-9.95777	-9.95777	-9.95777	-9.95777
Otu1031	-2.38567	-9.95777	-9.95777	-9.95777	-9.95777	-9.95777	-9.95777	-9.95777	-9.95777	-9.95777	-9.95777	-9.95777	-2.51609	-9.95777	-9.95777	-9.95777
Otu1030	-9.95777	-9.95777	-9.95777	-9.95777	-9.95777	-3.58829	-9.95777	-9.95777	-9.95777	-9.95777	-9.95777	-9.95777	-4.51538	-9.95777	-9.95777	-9.95777
Otu103	-2.38567	0.179388	-9.95777	-9.95777	-9.95777	-9.95777	-9.95777	-9.95777	-9.95777	-9.95777	1.05055	-1.20963	-1.70877	2.66337	-9.95777	-9.95777
Otu1029	-3.38555	-9.95777	-9.95777	-9.95777	-9.95777	-3.58829	-9.95777	-9.95777	-9.95777	-9.95777	-9.95777	-9.95777	-9.95777	-9.95777	-9.95777	-9.95777
Otu1028	-3.38555	-9.95777	-9.95777	-9.95777	-9.95777	-3.58829	-9.95777	-9.95777	-9.95777	-9.95777	-9.95777	-9.95777	-2.51609	-9.95777	-9.95777	-9.95777
Otu1027	-2.38567	-9.95777	-9.95777	-9.95777	-9.95777	-9.95777	-9.95777	-9.95777	-9.95777	-9.95777	-9.95777	-9.95777	-9.95777	-9.95777	-9.95777	-9.95777
Otu1026	-4.38507	-9.95777	-9.95777	-9.95777	-9.95777	-3.58829	-9.95777	-9.95777	-9.95777	-9.95777	-9.95777	-9.95777	-9.95777	-9.95777	-9.95777	-9.95777
Otu1025	-9.95777	-9.95777	-9.95777	-9.95777	-9.95777	-9.95777	-9.95777	-9.95777	-9.95777	-9.95777	-9.95777	-9.95777	-9.95777	-9.95777	-9.95777	-9.95777
Otu1024	-3.38555	-9.95777	-9.95777	-9.95777	-9.95777	-9.95777	-9.95777	-9.95777	-9.95777	-9.95777	-9.95777	-9.95777	-9.95777	-9.95777	-9.95777	-9.95777
Otu1023	-9.95777	-9.95777	-9.95777	-9.95777	-9.95777	-9.95777	-9.95777	-9.95777	-9.95777	-9.95777	-9.95777	-9.95777	-3.51595	-9.95777	-9.95777	-9.95777
Otu1022	-9.95777	-9.95777	-9.95777	-9.95777	-9.95777	-3.58829	-9.95777	-9.95777	-9.95777	-9.95777	-9.95777	-9.95777	-9.95777	-9.95777	-9.95777	-9.95777
Otu1021	-9.95777	-9.95777	-9.95777	-9.95777	-9.95777	-9.95777	-9.95777	-9.95777	-9.95777	-9.95777	-9.95777	-9.95777	-3.51595	-9.95777	-9.95777	-9.95777
Otu1020	-9.95777	-9.95777	-9.95777	-9.95777	-9.95777	-9.95777	-9.95777	-9.95777	-9.95777	-9.95777	-9.95777	-9.95777	-3.51595	-9.95777	-9.95777	-9.95777
Otu102	-9.95777	0.551356	-9.95777	1.29463	2.43984	-9.95777	-9.95777	-9.95777	-9.95777	-9.95777	0.717974	-9.95777	-9.95777	1.00802	-9.95777	-9.95777
Otu1019	-9.95777	-9.95777	-9.95777	-9.95777	-9.95777	-3.58829	-9.95777	-9.95777	-9.95777	-9.95777	-9.95777	-9.95777	-9.95777	-9.95777	-9.95777	-9.95777
Otu1018	-9.95777	-9.95777	-9.95777	-9.95777	-9.95777	-9.95777	-9.95777	-9.95777	-9.95777	-9.95777	-9.95777	-3.53137	-9.95777	-9.95777	-9.95777	-9.95777
Otu1017	-2.80067	-9.95777	-9.95777	-9.95777	-9.95777	-9.95777	-9.95777	-9.95777	-9.95777	-9.95777	-9.95777	-9.95777	-9.95777	-9.95777	-9.95777	-9.95777
Otu1016	-9.95777	-9.95777	-9.95777	-9.95777	-9.95777	-9.95777	-4.57943	-9.95777	-9.95777	-9.95777	-9.95777	-9.95777	-9.95777	-9.95777	-9.95777	-9.95777
Otu1015	-9.95777	-9.95777	-9.95777	-9.95777	-9.95777	-3.58829	-9.95777	-9.95777	-9.95777	-9.95777	-9.95777	-9.95777	-3.51595	-9.95777	-9.95777	-9.95777
Otu1014	-9.95777	-9.95777	-9.95777	-9.95777	-9.95777	-9.95777	-9.95777	-9.95777	-9.95777	-9.95777	-9.95777	-9.95777	-9.95777	-9.95777	-9.95777	-9.95777
Otu1013	3.60298	-0.448642	1.30831	0.553548	-0.601181	3.57137	0.201095	3.78459	0.8129	4.21077	1.34391	3.66319	3.58189	1.17151	2.16922	4.68677
Otu1012	-9.95777	-9.95777	-9.95777	-9.95777	-9.95777	-3.00345	-9.95777	-9.95777	-9.95777	-9.95777	-9.95777	-9.95777	-9.95777	-9.95777	-9.95777	-9.95777
Otu1011	-9.95777	-9.95777	-9.95777	-9.95777	-4.30106	-9.95777	-9.95777	-9.95777	-9.95777	-9.95777	-9.95777	-9.95777	-9.95777	-9.95777	-9.95777	-9.95777
Otu1010	-9.95777	-9.95777	-9.95777	-9.95777	-9.95777	-3.58829	-9.95777	-9.95777	-9.95777	-9.95777	-9.95777	-9.95777	-9.95777	-9.95777	-9.95777	-9.95777
Otu101	-9.95777	-9.95777	-9.95777	2.15897	-3.71641	-9.95777	-9.95777	-9.95777	-9.95777	4.07397	2.64022	-9.95777	-9.95777	0.386527	-9.95777	1.6263
Otu1009	-9.95777	-9.95777	-9.95777	-9.95777	-9.95777	-9.95777	-9.95777	-9.95777	-9.95777	-9.95777	-9.95777	-9.95777	-2.51609	-9.95777	-9.95777	-9.95777
Otu1008	-3.38555	-9.95777	-9.95777	-9.95777	-9.95777	-9.95777	-9.95777	-9.95777	-9.95777	-9.95777	-9.95777	-9.95777	-9.95777	-9.95777	-9.95777	-9.95777
Otu1007	-3.38555	-9.95777	-9.95777	-9.95777	-9.95777	-9.95777	-9.95777	-9.95777	-9.95777	-9.95777	-9.95777	-9.95777	-2.93109	-9.95777	-9.95777	-9.95777
Otu1006	-3.38555	-9.95777	-9.95777	-9.95777	-9.95777	-9.95777	-9.95777	-9.95777	-9.95777	-9.95777	-9.95777	-9.95777	-9.95777	-9.95777	-9.95777	-9.95777
Otu1005	-4.38507	-9.95777	-9.95777	-9.95777	-9.95777	-9.95777	-9.95777	-9.95777	-9.95777	-9.95777	-9.95777	-9.95777	-2.93109	-9.95777	-9.95777	-9.95777
Otu1004	-9.95777	-9.95777	-9.95777	-9.95777	-9.95777	-9.95777	-9.95777	-9.95777	-9.95777	-9.95777	-9.95777	-9.95777	-9.95777	-9.95777	-9.95777	-9.95777
Otu1003	-3.38555	-9.95777	-9.95777	-9.95777	-9.95777	-9.95777	-9.95777	-9.95777	-9.95777	-9.95777	-9.95777	-9.95777	-9.95777	-9.95777	-9.95777	-9.95777
Otu1002	-9.95777	-9.95777	-9.95777	-9.95777	-9.95777	-9.95777	-9.95777	-9.95777	-9.95777	-9.95777	-9.95777	-9.95777	-3.51595	-9.95777	-9.95777	-9.95777
Otu1001	-9.95777	-9.95777	-9.95777	-9.95777	-9.95777	-3.58829	-9.95777	-9.95777	-9.95777	-9.95777	-9.95777	-9.95777	-3.51595	-9.95777	-9.95777	-9.95777
Otu1000	-4.38507	-9.95777	-9.95777	-9.95777	-9.95777	-3.58829	-9.95777	-9.95777	-9.95777	-9.95777	-9.95777	-9.95777	-3.51595	-9.95777	-9.95777	-9.95777
Otu100	-9.95777	1.85569	-9.95777	1.93206	2.39186	-9.95777	-9.95777	-9.95777	-9.95777	-9.95777	2.02918	-9.95777	-9.95777	2.20965	-9.95777	1.96004
Otu10	-9.95777	5.63431	-9.95777	5.45079	5.88263	-9.95777	-9.95777	-9.95777	4.59011	4.54883	5.05584	-9.95777	-9.95777	5.64725	-9.95777	6.74766
Otu1	-9.95777	-9.95777	9.83217	-9.95777	-9.95777	-9.95777	-9.95777	9.48082	5.30475	3.4417	-9.95777	-9.95777	-9.95777	-9.95777	9.84205	2.7126
