# Supplementary material for: Metagenomic analysis of the microbiome of lung adenocarcinoma with pure ground‐glass opacity
Source: Clin Transl Med. 2022 Jan 21;12(1):e698. doi: 10.1002/ctm2.698 (PMC8778636; doi:10.1002/ctm2.698)
Supplement: Supplementary file 5 — Table S3 [file CTM2-12-e698-s001.xlsx]

## Sheet: Sheet1
OTUs	ORG
Otu226	Bacteria; Firmicutes; Clostridia; Clostridiales; Ruminococcaceae
Otu37	Bacteria; Firmicutes; Clostridia; Clostridiales; Ruminococcaceae; Faecalibacterium; Faecalibacterium_prausnitzii
Otu237	Bacteria; Bacteroidetes; Flavobacteriia; Flavobacteriales; Weeksellaceae; Elizabethkingia; Elizabethkingia_meningoseptica
Otu48	Bacteria; Proteobacteria; Alphaproteobacteria; Rhodospirillales; Rhodospirillaceae; Azospirillum
Otu245	Bacteria; Firmicutes; Clostridia; Clostridiales; Ruminococcaceae
