# Supplementary material for: Metagenomic analysis of the microbiome of lung adenocarcinoma with pure ground‐glass opacity
Source: Clin Transl Med. 2022 Jan 21;12(1):e698. doi: 10.1002/ctm2.698 (PMC8778636; doi:10.1002/ctm2.698)
Supplement: Supplementary file 6 — Table S4 [file CTM2-12-e698-s002.xlsx]

## Sheet: Sheet1
Gene	Cor	OTUS	ORG	Log |FC|
CCDC178	0.92	Otu37	Bacteria; Firmicutes; Clostridia; Clostridiales; Ruminococcaceae; Faecalibacterium; Faecalibacterium_prausnitzii	-9.92
AZU1	0.92	Otu37	Bacteria; Firmicutes; Clostridia; Clostridiales; Ruminococcaceae; Faecalibacterium; Faecalibacterium_prausnitzii	1.67
ELANE	0.91	Otu37	Bacteria; Firmicutes; Clostridia; Clostridiales; Ruminococcaceae; Faecalibacterium; Faecalibacterium_prausnitzii	1.2
CEACAM8	0.91	Otu37	Bacteria; Firmicutes; Clostridia; Clostridiales; Ruminococcaceae; Faecalibacterium; Faecalibacterium_prausnitzii	3.02
FAM124B	0.9	Otu37	Bacteria; Firmicutes; Clostridia; Clostridiales; Ruminococcaceae; Faecalibacterium; Faecalibacterium_prausnitzii	-1.3
GP9	0.9	Otu37	Bacteria; Firmicutes; Clostridia; Clostridiales; Ruminococcaceae; Faecalibacterium; Faecalibacterium_prausnitzii	-5.61
MIR30C2	0.93	Otu37	Bacteria; Firmicutes; Clostridia; Clostridiales; Ruminococcaceae; Faecalibacterium; Faecalibacterium_prausnitzii	-5.7
AC073850.6	0.92	Otu37	Bacteria; Firmicutes; Clostridia; Clostridiales; Ruminococcaceae; Faecalibacterium; Faecalibacterium_prausnitzii	-5.34
LY6D	0.99	Otu37	Bacteria; Firmicutes; Clostridia; Clostridiales; Ruminococcaceae; Faecalibacterium; Faecalibacterium_prausnitzii	7.34
IHH	0.92	Otu278	Bacteria; Proteobacteria; Betaproteobacteria; Burkholderiales; Oxalobacteraceae; Janthinobacterium; Janthinobacterium_lividum	-3.23
L3MBTL1	0.97	Otu278	Bacteria; Proteobacteria; Betaproteobacteria; Burkholderiales; Oxalobacteraceae; Janthinobacterium; Janthinobacterium_lividum	-7.94
FRAS1	0.96	Otu278	Bacteria; Proteobacteria; Betaproteobacteria; Burkholderiales; Oxalobacteraceae; Janthinobacterium; Janthinobacterium_lividum	-1.4
RP1-167F1.2	0.93	Otu278	Bacteria; Proteobacteria; Betaproteobacteria; Burkholderiales; Oxalobacteraceae; Janthinobacterium; Janthinobacterium_lividum	-1.31
ID4	0.94	Otu278	Bacteria; Proteobacteria; Betaproteobacteria; Burkholderiales; Oxalobacteraceae; Janthinobacterium; Janthinobacterium_lividum	-1.34
SH3GL2	0.96	Otu278	Bacteria; Proteobacteria; Betaproteobacteria; Burkholderiales; Oxalobacteraceae; Janthinobacterium; Janthinobacterium_lividum	-5.15
GYG2	0.9	Otu278	Bacteria; Proteobacteria; Betaproteobacteria; Burkholderiales; Oxalobacteraceae; Janthinobacterium; Janthinobacterium_lividum	10.88
CYB5R2	0.9	Otu278	Bacteria; Proteobacteria; Betaproteobacteria; Burkholderiales; Oxalobacteraceae; Janthinobacterium; Janthinobacterium_lividum	-1.02
MYRF	0.92	Otu278	Bacteria; Proteobacteria; Betaproteobacteria; Burkholderiales; Oxalobacteraceae; Janthinobacterium; Janthinobacterium_lividum	-1.92
PTPRR	0.95	Otu278	Bacteria; Proteobacteria; Betaproteobacteria; Burkholderiales; Oxalobacteraceae; Janthinobacterium; Janthinobacterium_lividum	-9.29
PLCXD2	0.92	Otu48	Bacteria; Proteobacteria; Alphaproteobacteria; Rhodospirillales; Rhodospirillaceae; Azospirillum	-1.09
MYRF	0.92	Otu48	Bacteria; Proteobacteria; Alphaproteobacteria; Rhodospirillales; Rhodospirillaceae; Azospirillum	-1.92
HPD	0.92	Otu245	Bacteria; Firmicutes; Clostridia; Clostridiales; Ruminococcaceae	-7.66
FZD10	0.96	Otu245	Bacteria; Firmicutes; Clostridia; Clostridiales; Ruminococcaceae	-1.69
TNNC2	0.93	Otu245	Bacteria; Firmicutes; Clostridia; Clostridiales; Ruminococcaceae	-1.05
C3orf36	0.98	Otu245	Bacteria; Firmicutes; Clostridia; Clostridiales; Ruminococcaceae	-1.01
ATP13A4-AS1	0.92	Otu245	Bacteria; Firmicutes; Clostridia; Clostridiales; Ruminococcaceae	2.17
MSX1	0.92	Otu245	Bacteria; Firmicutes; Clostridia; Clostridiales; Ruminococcaceae	-1.33
MYBPH	0.91	Otu245	Bacteria; Firmicutes; Clostridia; Clostridiales; Ruminococcaceae	5.9
CHI3L1	0.92	Otu245	Bacteria; Firmicutes; Clostridia; Clostridiales; Ruminococcaceae	1.18
RP11-302L19.3	0.94	Otu245	Bacteria; Firmicutes; Clostridia; Clostridiales; Ruminococcaceae	-1.19
RNA5SP227	0.94	Otu245	Bacteria; Firmicutes; Clostridia; Clostridiales; Ruminococcaceae	1.51
MIR29A	0.94	Otu245	Bacteria; Firmicutes; Clostridia; Clostridiales; Ruminococcaceae	1.72
XAGE1B	0.97	Otu245	Bacteria; Firmicutes; Clostridia; Clostridiales; Ruminococcaceae	4.54
XAGE1A	0.97	Otu245	Bacteria; Firmicutes; Clostridia; Clostridiales; Ruminococcaceae	4.47
XAGE1C	0.97	Otu245	Bacteria; Firmicutes; Clostridia; Clostridiales; Ruminococcaceae	4.56
XAGE1D	0.96	Otu245	Bacteria; Firmicutes; Clostridia; Clostridiales; Ruminococcaceae	4.48
XAGE1E	0.96	Otu245	Bacteria; Firmicutes; Clostridia; Clostridiales; Ruminococcaceae	4.19
OR7E11P	0.93	Otu245	Bacteria; Firmicutes; Clostridia; Clostridiales; Ruminococcaceae	-11.12
