# Supplementary material for: Metagenomic analysis of the microbiome of lung adenocarcinoma with pure ground‐glass opacity
Source: Clin Transl Med. 2022 Jan 21;12(1):e698. doi: 10.1002/ctm2.698 (PMC8778636; doi:10.1002/ctm2.698)
Supplement: Supplementary file 7 — Table S5 [file CTM2-12-e698-s006.xlsx]

## Sheet: Sheet1
Name	Bacteria;Proteobacteria;Betaproteobacteria;Burkholderiales;Oxalobacteraceae;Janthinobacterium;Janthinobacterium_lividum	Bacteria;Proteobacteria;Betaproteobacteria;Burkholderiales;Oxalobacteraceae;Janthinobacterium;Other	Bacteria;Proteobacteria;Betaproteobacteria;Burkholderiales;Oxalobacteraceae;Ralstonia;Other
LRCH1	0.904326	0.739967	-0.349694
SSTR1	0.626274	0.933007	-0.515101
NR2F2	0.935223	0.795116	-0.511657
TXNDC11	-0.236636	-0.225998	0.909964
GPRC5B	0.961225	0.808504	-0.526793
JAK1	0.778158	0.913723	-0.299429
LRRC36	0.765885	0.950803	-0.522723
CLEC18B	0.928234	0.595142	-0.391691
SLC43A2	0.551394	0.90184	-0.589128
RP11-149I9.2	0.691272	0.907746	-0.356789
EFEMP1	0.971272	0.690624	-0.578399
RALB	0.590736	0.913281	-0.335248
IHH	0.915174	0.635808	-0.534551
C20orf202	0.474141	0.922804	-0.52158
SLC23A2	0.933147	0.63344	-0.496755
CHGB	0.926616	0.580722	-0.325437
L3MBTL1	0.972625	0.682605	-0.413251
AP000304.1	0.902013	0.609042	-0.345279
LRRC3	0.904902	0.516445	-0.419535
CRBN	0.663963	0.920036	-0.532717
NR1D2	0.944069	0.689372	-0.3421
TGFBR2	0.716251	0.955235	-0.38461
CLDND1	0.954258	0.656551	-0.599485
ARHGAP31	0.709966	0.958063	-0.459328
LEPREL1	0.68643	0.91802	-0.264206
FRAS1	0.960387	0.760193	-0.583405
EMCN	0.611838	0.906118	-0.592252
TNR	0.494303	0.923947	-0.338663
SLIT3	0.758672	0.902631	-0.523176
RP1-167F1.2	0.933995	0.561673	-0.453539
ID4	0.935177	0.620293	-0.493007
C4BPB	0.910667	0.593632	-0.516569
C6orf120	0.920532	0.584911	-0.493192
HOXA3	0.582549	0.950934	-0.460837
PDE1C	0.658641	0.910437	-0.235887
CD36	0.661769	0.934733	-0.362306
KIAA1324L	0.574877	0.921736	-0.303572
C1orf115	0.655826	0.942665	-0.592105
SHFM1	-0.549973	-0.55308	0.941489
PENK	0.721387	0.909317	-0.367387
CA2	0.920132	0.779758	-0.408501
SH3GL2	0.961661	0.821762	-0.466448
RP11-561O23.5	0.550482	0.915071	-0.306173
GYG2	0.904135	0.70305	-0.555984
BMX	0.803984	0.940334	-0.407498
CYB5R2	0.900576	0.818195	-0.622326
AMPD3	-0.40765	-0.291884	0.900961
MYRF	0.924979	0.834931	-0.643355
B3GNT1	0.768588	0.930288	-0.558667
GAB2	0.776694	0.920702	-0.643192
FOXJ2	0.909202	0.522674	-0.446139
CAPRIN2	0.904947	0.769294	-0.616238
RPAP3	-0.42675	-0.333185	0.910667
WIF1	0.554421	0.917885	-0.226175
PTPRR	0.95161	0.670384	-0.396083
TBC1D15	0.970043	0.78023	-0.636482
