# Supplementary material for: Metagenomic analysis of the microbiome of lung adenocarcinoma with pure ground‐glass opacity
Source: Clin Transl Med. 2022 Jan 21;12(1):e698. doi: 10.1002/ctm2.698 (PMC8778636; doi:10.1002/ctm2.698)
Supplement: Supplementary file 8 — Table S6 [file CTM2-12-e698-s008.xlsx]

## Sheet: Sheet1
Name	Bacteria;Proteobacteria;Betaproteobacteria;Burkholderiales;Oxalobacteraceae;Janthinobacterium;Janthinobacterium_lividum	Bacteria;Proteobacteria;Betaproteobacteria;Burkholderiales;Oxalobacteraceae;Janthinobacterium;Other	Bacteria;Proteobacteria;Betaproteobacteria;Burkholderiales;Oxalobacteraceae;Ralstonia;Other
A0A087WUX8	0.281922	0.917948	-0.247384
A0A087X1B2	0.480396	0.936248	-0.240445
A0A0B4J2D5	0.180921	0.944057	-0.287881
A0A0A0MQY0	0.0947871	0.953576	0.146312
A0A0A0MRG8	0.109603	0.968207	0.0138663
A0A0A0MRN5	0.279845	0.951994	-0.0968721
A0A0A0MTR7	0.00808131	0.955505	0.0289154
A0A0C4DGA2	0.164943	0.968962	-0.0216064
E5RGF2	-0.00940463	0.948346	0.0885639
A0A0G2JQ91	0.926779	0.446001	-0.305232
A0A1B0GU86	0.22263	0.963706	-0.0591098
K7EIJ0	0.235547	0.961646	-0.0675842
A8MZF9	0.150864	0.969296	-0.0125364
B5MD17	0.0224669	0.952901	-0.128924
B9ZVT1	-0.108586	0.938537	0.154294
D6RBD7	-0.0251333	0.935875	0.148522
E7EMC7	0.234549	0.985472	-0.0586731
E7EQB9	0.322834	0.938583	-0.125646
E7ESC6	0.92566	0.209334	-0.42775
J3KQ45	-0.543808	0.206722	0.929259
G5E9W7	0.390573	0.90847	-0.171768
G5EA06	0.33412	0.93436	-0.133261
H0YCK3	0.345303	0.910221	0.0354564
I3L1D5	-0.0978343	0.928823	0.186236
J3QK89	0.118784	0.968713	0.00801478
K7EJE8	0.129511	0.901356	0.191884
M0R0F0	0.0870912	0.974533	-0.0875526
O00330	0.402298	0.902026	-0.179858
O14818	0.189162	0.92407	0.175145
O15254	0.145825	0.969328	-0.00929719
O60506	-0.00952688	0.918344	0.0159821
O60645	0.396462	0.942978	-0.082703
O95295	0.373055	0.91739	-0.159742
O95425	-0.508375	0.00499965	0.976267
O95786	0.352109	0.926993	-0.145455
P06748	0.163628	0.915866	0.0730216
X6R5C5	-0.0858803	0.915622	-0.113978
P10809	0.0653884	0.969808	0.0494189
P13804	0.0208339	0.954452	0.0911187
P14868	-0.114021	0.905768	0.151609
P16104	0.5636	0.911263	-0.391622
P17900	0.36028	0.933655	-0.0145623
P21796	0.118506	0.936421	-0.173081
P23946	0.915665	0.14514	-0.380673
P35813	0.294021	0.948028	-0.106321
P38117	0.173861	0.955466	0.00240376
P38435	-0.0798164	0.925115	0.13176
P43686	0.180654	0.964429	0.0411207
P48735	-0.00981628	0.951561	0.0611556
P49720	0.24664	0.921917	-0.147306
P52630	0.158029	0.992039	-0.0611826
P52943	-0.4733	-0.272043	0.901048
P61604	-0.0426026	0.93039	0.167373
Q02252	-0.111405	0.907571	0.0291012
Q02818	0.0567226	0.966962	0.0156889
Q08380	0.183706	0.920828	0.162693
Q12996	0.237585	0.96129	-0.0689241
Q13162	0.317667	0.929425	0.0335389
Q13200	0.279732	0.900648	-0.0263848
Q13232	0.247495	0.940066	-0.110898
Q13636	0.350138	0.9057	-0.405878
Q14974	0.35744	0.939662	-0.146007
Q15397	0.397624	0.904642	-0.176629
Q16822	-0.00760147	0.908164	0.119029
Q460N5	0.214305	0.937047	0.0336014
Q53G44	0.202397	0.966274	-0.0458931
Q7LBR1	-0.602057	-0.0427481	0.99771
Q8IXQ6	-0.0103389	0.960251	0.000509563
Q8N163	0.937167	0.382045	-0.328826
Q8NC56	-0.571409	-0.386873	0.902485
Q8TCS8	0.403863	0.90338	-0.0668236
Q8WU39	0.940901	0.413927	-0.410313
Q969L2	-0.00035358	0.950714	0.0829575
Q96AB3	0.0698901	0.942833	0.0713926
Q96S52	0.00598062	0.915735	0.253598
Q99714	0.0249569	0.936793	0.0679587
Q9BRX8	0.334096	0.923787	0.060984
Q9BUH6	0.369205	0.91924	-0.157109
S4R369	0.245027	0.959921	-0.0738227
Q9NPQ8	-0.0382087	0.955033	0.109421
Q9NSK0	0.36205	0.922576	-0.152223
Q9UGM6	0.0594197	0.96282	0.0456251
Q9UH62	0.280997	0.951688	-0.0976384
Q9UK22	0.0407267	0.902022	0.0701696
Q9UKV8	0.288387	0.949657	-0.102561
Q9Y6C9	0.318454	0.93955	-0.0821332
Q9Y6K5	0.256427	0.975617	-0.0623032
